# Supplementary material for: Determining the mechanism of pulsatilla decoction for treating gastric cancer: a network pharmacology-based study
Source: Front Oncol. 2023 Jun 9;13:1174848. doi: 10.3389/fonc.2023.1174848 (PMC10289198; doi:10.3389/fonc.2023.1174848)
Supplement: Supplementary Table 1 — GO analyze of PD anti-GC. [file Table_1.xlsx]

## Sheet: Sheet1
ONTOLOGY	ID	Description	GeneRatio	BgRatio	pvalue	p.adjust	qvalue	geneID	Count
BP	GO:0032496	response to lipopolysaccharide	37/162	330/18670	1.24159e-30	5.07188e-27	2.33026e-27	PTGS2/OPRM1/CASP9/JUN/CASP3/CASP8/PRKCA/NOS2/MAPK14/MAOB/RELA/CYP1A2/AKT1/FOS/MAPK1/IL10/IL6/NFKBIA/GJA1/CYP1A1/ICAM1/IL1B/CCL2/SELE/VCAM1/CXCL8/NOS3/THBD/SERPINE1/MPO/GSTP1/CXCL11/CXCL2/PPARD/HSF1/CXCL10/CHUK	37
BP	GO:0002237	response to molecule of bacterial origin	37/162	343/18670	5.16591e-30	1.05514e-26	4.8478e-27	PTGS2/OPRM1/CASP9/JUN/CASP3/CASP8/PRKCA/NOS2/MAPK14/MAOB/RELA/CYP1A2/AKT1/FOS/MAPK1/IL10/IL6/NFKBIA/GJA1/CYP1A1/ICAM1/IL1B/CCL2/SELE/VCAM1/CXCL8/NOS3/THBD/SERPINE1/MPO/GSTP1/CXCL11/CXCL2/PPARD/HSF1/CXCL10/CHUK	37
BP	GO:0072593	reactive oxygen species metabolic process	32/162	284/18670	1.46156e-26	1.99015e-23	9.14371e-24	PTGS2/BCL2/NOS2/MAPK14/MAOB/NCF1/CYP1A2/DRD5/MMP3/EGFR/AKT1/CDKN1A/EIF6/IL10/POR/SOD1/HIF1A/CAV1/CYP1A1/ICAM1/IL1B/DUOX2/NOS3/CYP1B1/IFNG/MPO/GSTP1/NFE2L2/NQO1/INSR/CRP/HK2	32
BP	GO:0048545	response to steroid hormone	35/162	385/18670	7.95235e-26	8.12133e-23	3.73132e-23	PTGS2/PGR/NCOA2/BCL2/CASP9/CASP3/ESR1/AR/PPARG/ESR2/MAOB/RELA/NR3C2/RXRA/RXRB/EGFR/CCND1/FOS/CDKN1A/IL10/RB1/IL6/TP63/CAV1/ICAM1/NR1I2/COL1A1/GSTP1/PARP1/NR1I3/CLDN4/PPARA/PPARD/SPP1/NR3C1	35
BP	GO:0009410	response to xenobiotic stimulus	31/162	292/18670	6.06764e-25	4.95726e-22	2.2776e-22	PTGS1/OPRM1/CASP9/F7/PPARG/CCNA2/RELA/SLC6A3/HTR3A/CYP3A4/CYP1A2/CYP2B6/DRD5/DRD3/EGFR/RB1/POR/SOD1/CYP1A1/ICAM1/NR1I2/CYP1B1/GSTP1/NQO1/AHR/CHEK2/HSF1/E2F1/GSTM1/GSTM2/NR3C1	31
BP	GO:0070482	response to oxygen levels	34/162	394/18670	2.41162e-24	1.64191e-21	7.54372e-22	PTGS2/SLC6A4/BCL2/CASP3/F7/NOS2/PPARG/CCNA2/PLAU/OPRD1/MMP2/AKT1/VEGFA/CDKN1A/RAF1/HIF1A/HMOX1/CAV1/MYC/CYP1A1/ICAM1/VCAM1/CCNB1/PLAT/COL1A1/NFE2L2/PSMD3/SLC2A4/PPARA/PPARD/HSF1/E2F1/NPEPPS/HK2	34
BP	GO:0000302	response to reactive oxygen species	27/162	232/18670	7.38321e-23	4.30863e-20	1.97959e-20	BCL2/JUN/CASP3/CCNA2/RELA/NCF1/MMP2/MMP9/MMP3/EGFR/AKT1/FOS/MAPK1/IL10/IL6/SOD1/STAT1/HMOX1/NOS3/CYP1B1/COL1A1/MPO/GSTP1/NFE2L2/NQO1/HSF1/CHUK	27
BP	GO:0046677	response to antibiotic	30/162	327/18670	2.76058e-22	1.40962e-19	6.47646e-20	OPRM1/BCL2/CASP9/JUN/CASP3/CASP8/MAOB/RELA/SLC6A3/HTR3A/CCND1/BCL2L1/IL10/IL6/SOD1/STAT1/HMOX1/CYP1A1/ICAM1/VCAM1/IL2/CYP1B1/COL1A1/GSTP1/NFE2L2/NQO1/AHR/SLC2A4/HSF1/CHUK	30
BP	GO:0001666	response to hypoxia	31/162	359/18670	3.16574e-22	1.43689e-19	6.60177e-20	PTGS2/SLC6A4/BCL2/CASP3/F7/NOS2/CCNA2/PLAU/OPRD1/MMP2/AKT1/VEGFA/RAF1/HIF1A/HMOX1/CAV1/MYC/CYP1A1/ICAM1/VCAM1/CCNB1/PLAT/NFE2L2/PSMD3/SLC2A4/PPARA/PPARD/HSF1/E2F1/NPEPPS/HK2	31
BP	GO:0036293	response to decreased oxygen levels	31/162	370/18670	7.78731e-22	3.18112e-19	1.46156e-19	PTGS2/SLC6A4/BCL2/CASP3/F7/NOS2/CCNA2/PLAU/OPRD1/MMP2/AKT1/VEGFA/RAF1/HIF1A/HMOX1/CAV1/MYC/CYP1A1/ICAM1/VCAM1/CCNB1/PLAT/NFE2L2/PSMD3/SLC2A4/PPARA/PPARD/HSF1/E2F1/NPEPPS/HK2	31
BP	GO:0006979	response to oxidative stress	33/162	451/18670	2.23881e-21	8.31414e-19	3.81991e-19	PTGS2/PTGS1/BCL2/JUN/CASP3/CCNA2/RELA/NCF1/MMP2/MMP9/MMP3/EGFR/AKT1/FOS/MAPK1/IL10/IL6/SOD1/HIF1A/STAT1/HMOX1/DUOX2/NOS3/HSPB1/CYP1B1/COL1A1/MPO/GSTP1/NFE2L2/NQO1/PARP1/HSF1/CHUK	33
BP	GO:1901654	response to ketone	24/162	193/18670	4.32947e-21	1.47383e-18	6.77145e-19	NCOA2/CASP9/F7/AR/PPARG/AKR1B1/MAOB/RELA/EGFR/AKT1/CCND1/BCL2L1/FOS/CDKN1A/ELK1/ACACA/CAV1/ICAM1/PARP1/AHR/CLDN4/HSF1/SPP1/NR3C1	24
BP	GO:0031667	response to nutrient levels	34/162	499/18670	4.97472e-21	1.56321e-18	7.18213e-19	PTGS2/ADRB2/SLC6A4/OPRM1/BCL2/JUN/PON1/F7/PPARG/RELA/ADRB1/EGFR/AKT1/CCND1/CDKN1A/MAPK1/POR/SOD1/STAT1/HMOX1/CYP1A1/ICAM1/IL1B/VCAM1/COL1A1/MPO/GSTP1/NFE2L2/NQO1/PPARA/PPARD/HSF1/CXCL10/SPP1	34
BP	GO:0010038	response to metal ion	30/162	364/18670	6.13555e-21	1.79026e-18	8.22532e-19	PTGS2/BCL2/CASP9/JUN/CASP3/CASP8/MAOB/NCF1/SLC6A3/MMP9/CYP1A2/EGFR/AKT1/CCND1/FOS/MAPK1/SOD1/HIF1A/HMOX1/CAV1/CYP1A1/ICAM1/VCAM1/CCNB1/IL1A/NFE2L2/NQO1/PARP1/HSF1/CHUK	30
BP	GO:0035690	cellular response to drug	30/162	369/18670	9.07568e-21	2.47161e-18	1.13557e-18	PTGS2/KCNH2/CHRM3/CHRM1/CHRM2/OPRM1/CASP9/NOS2/CCNA2/KDR/RELA/CHRM5/MMP3/EGFR/MAPK1/IL10/IL6/SOD1/HMOX1/MYC/ICAM1/IL1B/CYP1B1/NFE2L2/NQO1/AHR/CHEK2/HSF1/GSTM2/NR3C1	30
BP	GO:0071466	cellular response to xenobiotic stimulus	23/162	180/18670	1.61162e-20	4.11467e-18	1.89048e-18	PTGS1/OPRM1/CASP9/CCNA2/CYP3A4/CYP1A2/CYP2B6/EGFR/RB1/POR/CYP1A1/ICAM1/NR1I2/CYP1B1/GSTP1/NQO1/AHR/CHEK2/HSF1/E2F1/GSTM1/GSTM2/NR3C1	23
BP	GO:0034599	cellular response to oxidative stress	27/162	302/18670	8.09945e-20	1.94625e-17	8.942e-18	BCL2/JUN/CCNA2/RELA/NCF1/MMP2/MMP9/MMP3/EGFR/AKT1/FOS/MAPK1/IL10/IL6/SOD1/HIF1A/HMOX1/NOS3/HSPB1/CYP1B1/MPO/GSTP1/NFE2L2/NQO1/PARP1/HSF1/CHUK	27
BP	GO:0034614	cellular response to reactive oxygen species	21/162	168/18670	1.30449e-18	2.96047e-16	1.36018e-16	JUN/CCNA2/RELA/NCF1/MMP2/MMP9/MMP3/EGFR/AKT1/FOS/MAPK1/IL10/IL6/SOD1/NOS3/CYP1B1/MPO/NFE2L2/NQO1/HSF1/CHUK	21
BP	GO:0001101	response to acid chemical	27/162	343/18670	2.18144e-18	4.69009e-16	2.15485e-16	PTGS2/SLC6A4/CASP3/PON1/F7/PPARG/KDR/AKR1B1/RELA/RXRA/MMP2/RXRB/EGFR/AKT1/VEGFA/BCL2L1/ACACA/GJA1/ICAM1/CCNB1/COL1A1/GSTP1/NQO1/COL3A1/HSF1/CHUK/E2F1	27
BP	GO:0048608	reproductive structure development	29/162	431/18670	7.57756e-18	1.54772e-15	7.11094e-16	PTGS2/PGR/BCL2/BAX/CASP3/CASP8/ESR1/AR/PPARG/MAPK14/RXRA/EGFR/AKT1/VEGFA/CCND1/BCL2L1/MAPK1/IL10/TP63/SOD1/HIF1A/GJA1/ICAM1/NOS3/INSR/PPARD/HSF1/SPP1/IGF2	29
BP	GO:0061458	reproductive system development	29/162	434/18670	9.13422e-18	1.77682e-15	8.16357e-16	PTGS2/PGR/BCL2/BAX/CASP3/CASP8/ESR1/AR/PPARG/MAPK14/RXRA/EGFR/AKT1/VEGFA/CCND1/BCL2L1/MAPK1/IL10/TP63/SOD1/HIF1A/GJA1/ICAM1/NOS3/INSR/PPARD/HSF1/SPP1/IGF2	29
BP	GO:0035296	regulation of tube diameter	19/162	143/18670	1.92578e-17	3.27783e-15	1.50599e-15	PTGS2/CHRM3/ADRA1A/ADRA1B/ADRB2/SLC6A4/ADRA2A/ADRB1/DRD5/EGFR/AKT1/SOD1/HMOX1/CAV1/GJA1/ICAM1/NOS3/PPARD/CRP	19
BP	GO:0050880	regulation of blood vessel size	19/162	143/18670	1.92578e-17	3.27783e-15	1.50599e-15	PTGS2/CHRM3/ADRA1A/ADRA1B/ADRB2/SLC6A4/ADRA2A/ADRB1/DRD5/EGFR/AKT1/SOD1/HMOX1/CAV1/GJA1/ICAM1/NOS3/PPARD/CRP	19
BP	GO:0097746	regulation of blood vessel diameter	19/162	143/18670	1.92578e-17	3.27783e-15	1.50599e-15	PTGS2/CHRM3/ADRA1A/ADRA1B/ADRB2/SLC6A4/ADRA2A/ADRB1/DRD5/EGFR/AKT1/SOD1/HMOX1/CAV1/GJA1/ICAM1/NOS3/PPARD/CRP	19
BP	GO:1903409	reactive oxygen species biosynthetic process	18/162	122/18670	2.05007e-17	3.34982e-15	1.53906e-15	PTGS2/NOS2/MAOB/CYP1A2/AKT1/IL10/SOD1/CAV1/CYP1A1/ICAM1/IL1B/DUOX2/NOS3/CYP1B1/IFNG/MPO/NQO1/INSR	18
BP	GO:0035150	regulation of tube size	19/162	144/18670	2.20227e-17	3.46011e-15	1.58974e-15	PTGS2/CHRM3/ADRA1A/ADRA1B/ADRB2/SLC6A4/ADRA2A/ADRB1/DRD5/EGFR/AKT1/SOD1/HMOX1/CAV1/GJA1/ICAM1/NOS3/PPARD/CRP	19
BP	GO:2000377	regulation of reactive oxygen species metabolic process	21/162	195/18670	2.95561e-17	4.34873e-15	1.99801e-15	PTGS2/BCL2/MAPK14/MMP3/EGFR/AKT1/CDKN1A/EIF6/IL10/SOD1/HIF1A/CAV1/ICAM1/IL1B/CYP1B1/IFNG/GSTP1/NFE2L2/INSR/CRP/HK2	21
BP	GO:0044706	multi-multicellular organism process	22/162	222/18670	2.98077e-17	4.34873e-15	1.99801e-15	PTGS2/PGR/SLC6A4/BCL2/ESR1/AR/AKR1B1/RXRA/MMP2/MMP9/AKT1/FOS/MAPK1/SOD1/GJA1/CYP1A1/IL1B/THBD/CLDN4/PPARD/HSF1/SPP1	22
BP	GO:0097191	extrinsic apoptotic signaling pathway	22/162	224/18670	3.61432e-17	5.09121e-15	2.33914e-15	BCL2/BAX/CASP9/CASP3/CASP8/AR/GSK3B/RELA/AKT1/BCL2L1/RAF1/HMOX1/CAV1/ICAM1/IL1B/NOS3/IL2/SERPINE1/IFNG/IL1A/GSTP1/ERBB3	22
BP	GO:0003018	vascular process in circulatory system	20/162	173/18670	4.31215e-17	5.8717e-15	2.69774e-15	PTGS2/CHRM3/ADRA1A/ADRA1B/ADRB2/SLC6A4/ADRA2A/ADRB1/DRD5/EGFR/AKT1/VEGFA/SOD1/HMOX1/CAV1/GJA1/ICAM1/NOS3/PPARD/CRP	20
BP	GO:0071222	cellular response to lipopolysaccharide	21/162	205/18670	8.30998e-17	1.07282e-14	4.92903e-15	PRKCA/NOS2/MAPK14/RELA/AKT1/MAPK1/IL10/IL6/NFKBIA/ICAM1/IL1B/CCL2/CXCL8/NOS3/SERPINE1/GSTP1/CXCL11/CXCL2/PPARD/HSF1/CXCL10	21
BP	GO:0097305	response to alcohol	22/162	233/18670	8.40396e-17	1.07282e-14	4.92903e-15	OPRM1/CASP8/F7/PPARG/MAOB/SLC6A3/HTR3A/AKT1/CCND1/BCL2L1/FOS/CDKN1A/SOD1/ACACA/ICAM1/VCAM1/IL2/GSTP1/NQO1/PARP1/AHR/SLC2A4	22
BP	GO:0071216	cellular response to biotic stimulus	22/162	236/18670	1.1043e-16	1.36699e-14	6.28059e-15	PRKCA/NOS2/MAPK14/GSK3B/RELA/AKT1/MAPK1/IL10/IL6/NFKBIA/ICAM1/IL1B/CCL2/CXCL8/NOS3/SERPINE1/GSTP1/CXCL11/CXCL2/PPARD/HSF1/CXCL10	22
BP	GO:0009612	response to mechanical stimulus	21/162	210/18670	1.36423e-16	1.63908e-14	7.53073e-15	PTGS2/JUN/CASP8/PPARG/MAPK14/CHEK1/RELA/EGFR/AKT1/FOS/NFKBIA/RAF1/STAT1/GJA1/IL1B/CCNB1/COL1A1/MPO/COL3A1/CXCL10/IRF1	21
BP	GO:0033002	muscle cell proliferation	22/162	239/18670	1.44542e-16	1.68701e-14	7.75092e-15	PTGS2/JUN/PPARG/MAPK14/AKR1B1/RXRA/MMP2/MMP9/EGFR/AKT1/CDKN1A/MAPK1/IL10/IL6/STAT1/HMOX1/GJA1/CCNB1/IFNG/GSTP1/PPARD/IGFBP3	22
BP	GO:2001233	regulation of apoptotic signaling pathway	27/162	406/18670	1.5627e-16	1.77323e-14	8.14704e-15	PTGS2/BCL2/BAX/CASP8/AR/GSK3B/RELA/MMP9/AKT1/BCL2L1/RB1/TP63/RAF1/SOD1/HIF1A/HMOX1/CAV1/ICAM1/IL1B/NOS3/HSPB1/SERPINE1/IL1A/GSTP1/NFE2L2/PARP1/E2F1	27
BP	GO:0071219	cellular response to molecule of bacterial origin	21/162	212/18670	1.65724e-16	1.82968e-14	8.40644e-15	PRKCA/NOS2/MAPK14/RELA/AKT1/MAPK1/IL10/IL6/NFKBIA/ICAM1/IL1B/CCL2/CXCL8/NOS3/SERPINE1/GSTP1/CXCL11/CXCL2/PPARD/HSF1/CXCL10	21
BP	GO:0071276	cellular response to cadmium ion	12/162	37/18670	1.85176e-16	1.99064e-14	9.14593e-15	JUN/NCF1/MMP9/CYP1A2/EGFR/AKT1/FOS/MAPK1/SOD1/HMOX1/HSF1/CHUK	12
BP	GO:0009314	response to radiation	28/162	448/18670	2.00733e-16	2.10255e-14	9.66011e-15	PTGS2/OPRM1/BCL2/BAX/CASP9/JUN/CASP3/MAPK14/CHEK1/RELA/DRD3/EGFR/AKT1/CCND1/BCL2L1/FOS/CDKN1A/ELK1/HIF1A/MYC/ICAM1/VCAM1/THBD/PARP1/COL3A1/CHEK2/HSF1/CXCL10	28
BP	GO:0007584	response to nutrient	21/162	219/18670	3.22239e-16	3.29086e-14	1.51198e-14	PTGS2/SLC6A4/F7/PPARG/RELA/EGFR/CCND1/POR/SOD1/STAT1/HMOX1/CYP1A1/IL1B/VCAM1/COL1A1/GSTP1/NQO1/PPARD/HSF1/CXCL10/SPP1	21
BP	GO:0007565	female pregnancy	20/162	192/18670	3.39064e-16	3.37823e-14	1.55212e-14	PTGS2/PGR/BCL2/ESR1/AR/AKR1B1/RXRA/MMP2/MMP9/AKT1/FOS/MAPK1/SOD1/GJA1/IL1B/THBD/CLDN4/PPARD/HSF1/SPP1	20
BP	GO:0007568	aging	24/162	321/18670	6.37091e-16	6.19647e-14	2.84695e-14	PTGS2/ADRA1A/BCL2/CASP9/JUN/MAPK14/CHEK1/RELA/SLC6A3/AKT1/FOS/CDKN1A/MAPK1/IL10/TP63/SOD1/CYP1A1/ICAM1/VCAM1/SERPINE1/MPO/NFE2L2/NQO1/CHEK2	24
BP	GO:0048732	gland development	27/162	434/18670	8.21404e-16	7.62599e-14	3.50374e-14	PGR/BCL2/BAX/JUN/ESR1/AR/RELA/RXRA/SLC6A3/EGFR/AKT1/VEGFA/CCND1/MAPK1/IL10/EGF/TP63/RAF1/SOD1/HIF1A/HMOX1/CAV1/GJA1/CYP1A1/INSR/IGF2/HK2	27
BP	GO:0050673	epithelial cell proliferation	27/162	434/18670	8.21404e-16	7.62599e-14	3.50374e-14	PGR/BAX/JUN/PRKCA/ESR1/AR/PPARG/KDR/EGFR/AKT1/VEGFA/CCND1/MAPK1/IL10/RB1/TP63/HIF1A/STAT1/ERBB2/HMOX1/CAV1/MYC/F3/GJA1/CCL2/PPARD/IGFBP3	27
BP	GO:2001234	negative regulation of apoptotic signaling pathway	21/162	230/18670	8.73985e-16	7.93384e-14	3.64518e-14	PTGS2/BCL2/BAX/CASP8/AR/RELA/MMP9/AKT1/BCL2L1/RB1/RAF1/HIF1A/HMOX1/ICAM1/IL1B/NOS3/HSPB1/SERPINE1/IL1A/GSTP1/NFE2L2	21
BP	GO:0042133	neurotransmitter metabolic process	18/162	153/18670	1.26889e-15	1.12683e-13	5.17717e-14	PTGS2/SLC6A4/NOS2/ACHE/MAOB/SLC6A3/MAOA/AKT1/IL10/POR/CAV1/ICAM1/IL1B/NOS3/CYP1B1/IFNG/NQO1/INSR	18
BP	GO:0032355	response to estradiol	17/162	134/18670	2.25138e-15	1.95679e-13	8.99041e-14	PTGS2/SLC6A4/CASP9/CASP3/CASP8/F7/ESR1/CCNA2/CYP1A2/EGFR/CCND1/IL10/GJA1/COL1A1/GSTP1/NQO1/HSF1	17
BP	GO:0006367	transcription initiation from RNA polymerase II promoter	19/162	188/18670	3.41449e-15	2.90587e-13	1.3351e-13	PGR/BAX/ESR1/AR/PPARG/ESR2/NR3C2/RXRA/RXRB/CCND1/CDKN1A/NR1I2/CCNB1/NR1I3/PPARA/PPARD/RUNX2/E2F2/NR3C1	19
BP	GO:0071241	cellular response to inorganic substance	20/162	217/18670	3.6886e-15	3.07509e-13	1.41284e-13	PTGS2/JUN/CCNA2/NCF1/MMP9/CYP1A2/MMP3/EGFR/AKT1/FOS/MAPK1/SOD1/HMOX1/CYP1A1/CCNB1/NFE2L2/NQO1/PARP1/HSF1/CHUK	20
BP	GO:0070997	neuron death	24/162	348/18670	3.90621e-15	3.19137e-13	1.46627e-13	BCL2/BAX/CASP9/JUN/CASP3/CASP8/GSK3B/AKT1/BCL2L1/FOS/IL10/RB1/TP63/ELK1/SOD1/HIF1A/HMOX1/CCL2/IFNG/NQO1/PARP1/PPARA/HSF1/ERBB3	24
BP	GO:0043434	response to peptide hormone	26/162	436/18670	8.11213e-15	6.49766e-13	2.98533e-13	PTGS2/F7/PPARG/GSK3B/CCNA2/RELA/AKT1/EIF6/IL10/POR/STAT1/CAV1/GJA1/ICAM1/IL1B/PRKCB/COL1A1/GSTP1/NFE2L2/PARP1/SLC2A4/INSR/PPARA/HSF1/CHUK/IGF2	26
BP	GO:0042136	neurotransmitter biosynthetic process	15/162	106/18670	2.02406e-14	1.59006e-12	7.30547e-13	PTGS2/SLC6A4/NOS2/ACHE/SLC6A3/AKT1/IL10/CAV1/ICAM1/IL1B/NOS3/CYP1B1/IFNG/NQO1/INSR	15
BP	GO:0050678	regulation of epithelial cell proliferation	24/162	378/18670	2.44397e-14	1.8837e-12	8.65463e-13	PGR/BAX/JUN/PRKCA/AR/PPARG/KDR/EGFR/AKT1/VEGFA/CCND1/IL10/RB1/TP63/HIF1A/STAT1/ERBB2/HMOX1/CAV1/MYC/F3/GJA1/CCL2/PPARD	24
BP	GO:0062012	regulation of small molecule metabolic process	26/162	459/18670	2.72169e-14	2.05891e-12	9.4596e-13	PTGS2/NCOA2/NOS2/PPARG/GSK3B/IL4/AKT1/EIF6/EGF/POR/ODC1/SOD1/HIF1A/ACACA/CAV1/IL1B/NOS3/CCNB1/IFNG/NQO1/PARP1/PSMD3/INSR/PPARA/IGFBP3/IGF2	26
BP	GO:0045765	regulation of angiogenesis	24/162	383/18670	3.26349e-14	2.42388e-12	1.11365e-12	PTGS2/PRKCA/PPARG/KDR/VEGFA/IL10/IL6/HIF1A/STAT1/ERBB2/HMOX1/F3/IL1B/CXCL8/PRKCB/NOS3/HSPB1/CYP1B1/SERPINE1/IL1A/NFE2L2/CXCL10/E2F2/HK2	24
BP	GO:0048638	regulation of developmental growth	23/162	347/18670	3.57003e-14	2.60421e-12	1.1965e-12	ADRB2/SLC6A4/BCL2/AR/MAPK14/GSK3B/SLC6A3/ADRB1/DRD3/AKT1/VEGFA/CDKN1A/MAPK1/POR/SOD1/GJA1/CCNB1/INSR/PPARA/PPARD/HSF1/SPP1/IGF2	23
BP	GO:0034612	response to tumor necrosis factor	22/162	312/18670	3.79986e-14	2.72323e-12	1.25118e-12	PTGS2/CASP3/CASP8/MAPK14/RELA/TNFSF15/AKT1/MAPK1/NFKBIA/STAT1/ICAM1/CCL2/SELE/VCAM1/CXCL8/COL1A1/GSTP1/NFE2L2/PSMD3/SLC2A4/CHUK/CD40LG	22
BP	GO:1901214	regulation of neuron death	22/162	313/18670	4.05747e-14	2.85772e-12	1.31297e-12	BCL2/BAX/CASP9/JUN/CASP3/CASP8/GSK3B/AKT1/BCL2L1/FOS/IL10/ELK1/SOD1/HIF1A/HMOX1/CCL2/IFNG/NQO1/PARP1/PPARA/HSF1/ERBB3	22
BP	GO:0097237	cellular response to toxic substance	20/162	247/18670	4.41644e-14	3.05782e-12	1.40491e-12	PTGS2/PTGS1/KDR/RELA/OPRD1/IL10/IL6/SOD1/HMOX1/DUOX2/NOS3/CYP1B1/MPO/ABCG2/GSTP1/NFE2L2/NQO1/HSF1/GSTM1/GSTM2	20
BP	GO:0006352	DNA-templated transcription, initiation	20/162	249/18670	5.14735e-14	3.50449e-12	1.61013e-12	PGR/BAX/JUN/ESR1/AR/PPARG/ESR2/NR3C2/RXRA/RXRB/CCND1/CDKN1A/NR1I2/CCNB1/NR1I3/PPARA/PPARD/RUNX2/E2F2/NR3C1	20
BP	GO:0001505	regulation of neurotransmitter levels	23/162	354/18670	5.45312e-14	3.6518e-12	1.67781e-12	PTGS2/ADRA1A/CHRM2/SLC6A4/NOS2/GSK3B/ACHE/MAOB/SLC6A3/MAOA/DRD3/AKT1/IL10/POR/CAV1/ICAM1/IL1B/PRKCB/NOS3/CYP1B1/IFNG/NQO1/INSR	23
BP	GO:0071383	cellular response to steroid hormone stimulus	20/162	250/18670	5.55406e-14	3.65941e-12	1.68131e-12	PGR/CASP9/ESR1/AR/PPARG/ESR2/NR3C2/RXRA/RXRB/EGFR/RB1/TP63/ICAM1/NR1I2/GSTP1/PARP1/NR1I3/PPARA/PPARD/NR3C1	20
BP	GO:0071248	cellular response to metal ion	18/162	190/18670	5.87406e-14	3.80882e-12	1.74995e-12	PTGS2/JUN/NCF1/MMP9/CYP1A2/EGFR/AKT1/FOS/MAPK1/SOD1/HMOX1/CYP1A1/CCNB1/NFE2L2/NQO1/PARP1/HSF1/CHUK	18
BP	GO:0019932	second-messenger-mediated signaling	25/162	439/18670	7.96242e-14	5.08226e-12	2.33503e-12	ADRA1A/ADRA1B/ADRB2/OPRM1/PRKCA/NOS2/GSK3B/KDR/ADRA2A/ADRB1/ADRA1D/DRD5/DRD3/EGFR/VEGFA/SELE/VCAM1/PTGER3/CXCL8/NOS3/AHR/CXCL11/CXCL10/ERBB3/GSTM2	25
BP	GO:0097193	intrinsic apoptotic signaling pathway	21/162	289/18670	8.36507e-14	5.25712e-12	2.41537e-12	PTGS2/BCL2/BAX/CASP9/CASP3/MMP9/AKT1/BCL2L1/CDKN1A/TP63/SOD1/HIF1A/HMOX1/CAV1/HSPB1/CYP1B1/NFE2L2/PARP1/CHEK2/E2F1/E2F2	21
BP	GO:0048871	multicellular organismal homeostasis	26/162	485/18670	9.84082e-14	6.09087e-12	2.79844e-12	PTGS2/ADRB2/BCL2/BAX/PRKCA/AKR1B1/ACHE/ADRB1/IL4/EGFR/VEGFA/RB1/IL6/TP63/SOD1/ACACA/CAV1/GJA1/IL1B/PTGER3/NOS3/HSPB1/IL1A/CLDN4/HSF1/SPP1	26
BP	GO:0048660	regulation of smooth muscle cell proliferation	17/162	169/18670	1.12706e-13	6.87173e-12	3.1572e-12	PTGS2/JUN/PPARG/AKR1B1/MMP2/MMP9/EGFR/AKT1/CDKN1A/IL10/IL6/STAT1/HMOX1/IFNG/GSTP1/PPARD/IGFBP3	17
BP	GO:0071214	cellular response to abiotic stimulus	22/162	331/18670	1.26995e-13	7.51845e-12	3.45433e-12	PTGS2/BAX/CASP9/CASP3/CASP8/MAPK14/CHEK1/AKR1B1/EGFR/AKT1/BCL2L1/CDKN1A/ELK1/MYC/GJA1/IL1B/COL1A1/PARP1/SLC2A4/CHEK2/HSF1/IRF1	22
BP	GO:0104004	cellular response to environmental stimulus	22/162	331/18670	1.26995e-13	7.51845e-12	3.45433e-12	PTGS2/BAX/CASP9/CASP3/CASP8/MAPK14/CHEK1/AKR1B1/EGFR/AKT1/BCL2L1/CDKN1A/ELK1/MYC/GJA1/IL1B/COL1A1/PARP1/SLC2A4/CHEK2/HSF1/IRF1	22
BP	GO:0048659	smooth muscle cell proliferation	17/162	171/18670	1.37011e-13	7.99557e-12	3.67354e-12	PTGS2/JUN/PPARG/AKR1B1/MMP2/MMP9/EGFR/AKT1/CDKN1A/IL10/IL6/STAT1/HMOX1/IFNG/GSTP1/PPARD/IGFBP3	17
BP	GO:0010212	response to ionizing radiation	16/162	147/18670	1.78532e-13	1.02719e-11	4.71939e-12	BCL2/BAX/CASP3/MAPK14/CCND1/BCL2L1/CDKN1A/ELK1/MYC/ICAM1/VCAM1/THBD/PARP1/CHEK2/HSF1/CXCL10	16
BP	GO:0071453	cellular response to oxygen levels	19/162	234/18670	1.88399e-13	1.0689e-11	4.91105e-12	PTGS2/BCL2/PPARG/CCNA2/OPRD1/AKT1/VEGFA/HIF1A/HMOX1/CAV1/MYC/ICAM1/CCNB1/NFE2L2/PSMD3/SLC2A4/PPARD/E2F1/NPEPPS	19
BP	GO:0045766	positive regulation of angiogenesis	18/162	204/18670	2.02012e-13	1.13044e-11	5.19376e-12	PTGS2/PRKCA/KDR/VEGFA/IL10/HIF1A/HMOX1/F3/IL1B/CXCL8/PRKCB/NOS3/HSPB1/CYP1B1/SERPINE1/IL1A/NFE2L2/HK2	18
BP	GO:0071496	cellular response to external stimulus	22/162	339/18670	2.06115e-13	1.13781e-11	5.22765e-12	PTGS2/BCL2/JUN/CASP8/PPARG/CHEK1/EGFR/AKT1/FOS/CDKN1A/MAPK1/SOD1/HMOX1/GJA1/ICAM1/IL1B/VCAM1/COL1A1/GSTP1/NFE2L2/HSF1/IRF1	22
BP	GO:0046686	response to cadmium ion	12/162	63/18670	2.19767e-13	1.197e-11	5.49957e-12	JUN/NCF1/MMP9/CYP1A2/EGFR/AKT1/FOS/MAPK1/SOD1/HMOX1/HSF1/CHUK	12
BP	GO:0046209	nitric oxide metabolic process	13/162	82/18670	2.58367e-13	1.38872e-11	6.38046e-12	PTGS2/NOS2/AKT1/IL10/POR/CAV1/ICAM1/IL1B/NOS3/CYP1B1/IFNG/NQO1/INSR	13
BP	GO:1901342	regulation of vasculature development	24/162	422/18670	2.70365e-13	1.43434e-11	6.59002e-12	PTGS2/PRKCA/PPARG/KDR/VEGFA/IL10/IL6/HIF1A/STAT1/ERBB2/HMOX1/F3/IL1B/CXCL8/PRKCB/NOS3/HSPB1/CYP1B1/SERPINE1/IL1A/NFE2L2/CXCL10/E2F2/HK2	24
BP	GO:1903034	regulation of response to wounding	17/162	179/18670	2.91807e-13	1.52825e-11	7.02149e-12	PRKCA/F7/ADRA2A/PLAU/CDKN1A/IL10/CAV1/F3/GJA1/DUOX2/NOS3/PLAT/THBD/SERPINE1/NFE2L2/PPARD/SPP1	17
BP	GO:0001890	placenta development	16/162	152/18670	3.0239e-13	1.56363e-11	7.18404e-12	PTGS2/CASP8/PPARG/MAPK14/RXRA/EGFR/AKT1/MAPK1/IL10/SOD1/HIF1A/GJA1/PPARD/HSF1/SPP1/IGF2	16
BP	GO:2001237	negative regulation of extrinsic apoptotic signaling pathway	14/162	104/18670	3.14804e-13	1.60747e-11	7.38547e-12	BCL2/CASP8/AR/RELA/AKT1/BCL2L1/RAF1/HMOX1/ICAM1/IL1B/NOS3/SERPINE1/IL1A/GSTP1	14
BP	GO:0097756	negative regulation of blood vessel diameter	13/162	84/18670	3.57082e-13	1.80084e-11	8.27392e-12	PTGS2/CHRM3/ADRA1A/ADRA1B/SLC6A4/ADRA2A/DRD5/EGFR/AKT1/CAV1/GJA1/ICAM1/CRP	13
BP	GO:2001057	reactive nitrogen species metabolic process	13/162	85/18670	4.18427e-13	2.08448e-11	9.5771e-12	PTGS2/NOS2/AKT1/IL10/POR/CAV1/ICAM1/IL1B/NOS3/CYP1B1/IFNG/NQO1/INSR	13
BP	GO:0051090	regulation of DNA-binding transcription factor activity	24/162	432/18670	4.48159e-13	2.2057e-11	1.0134e-11	JUN/ESR1/AR/PPARG/ESR2/MAPK14/RELA/OPRD1/AKT1/VEGFA/FOS/MAPK1/IL10/RB1/IL6/NFKBIA/HMOX1/CAV1/ICAM1/IL1B/PRKCB/CYP1B1/CHUK/CD40LG	24
BP	GO:0018209	peptidyl-serine modification	21/162	322/18670	6.88045e-13	3.34603e-11	1.53732e-11	PTGS2/BCL2/BAX/PRKCA/MAPK14/GSK3B/OPRD1/EGFR/AKT1/VEGFA/MAPK1/IL6/TOP1/RAF1/CAV1/PRKCB/CCNB1/IFNG/PARP1/CHEK2/CHUK	21
BP	GO:1904019	epithelial cell apoptotic process	14/162	111/18670	7.90047e-13	3.79687e-11	1.74446e-11	KDR/IL4/BCL2L1/IL10/RB1/IL6/HMOX1/ICAM1/CCL2/SERPINE1/NFE2L2/E2F1/E2F2/CD40LG	14
BP	GO:0007188	adenylate cyclase-modulating G protein-coupled receptor signaling pathway	18/162	221/18670	8.00048e-13	3.80023e-11	1.746e-11	CHRM3/CHRM1/ADRA1A/CHRM2/ADRA1B/ADRB2/OPRM1/PRKCA/ADRA2A/ADRB1/CHRM5/OPRD1/ADRA1D/DRD5/DRD3/PTGER3/CXCL11/CXCL10	18
BP	GO:0031960	response to corticosteroid	16/162	162/18670	8.19911e-13	3.84981e-11	1.76879e-11	PTGS2/BCL2/CASP9/CASP3/MAOB/EGFR/CCND1/FOS/CDKN1A/IL10/IL6/ICAM1/COL1A1/GSTP1/PARP1/NR3C1	16
BP	GO:0007187	G protein-coupled receptor signaling pathway, coupled to cyclic nucleotide second messenger	19/162	256/18670	9.43908e-13	4.38166e-11	2.01314e-11	CHRM3/CHRM1/ADRA1A/CHRM2/ADRA1B/ADRB2/OPRM1/PRKCA/ADRA2A/ADRB1/CHRM5/OPRD1/ADRA1D/DRD5/DRD3/CCL2/PTGER3/CXCL11/CXCL10	19
BP	GO:0048511	rhythmic process	20/162	295/18670	1.23518e-12	5.66936e-11	2.60477e-11	PGR/NCOA2/SLC6A4/OPRM1/JUN/CASP3/F7/NOS2/ESR1/PPARG/GSK3B/DRD3/EGFR/TOP1/NOS3/SERPINE1/TOP2A/AHR/CLDN4/PPARA	20
BP	GO:1904018	positive regulation of vasculature development	18/162	230/18670	1.58017e-12	7.11249e-11	3.26781e-11	PTGS2/PRKCA/KDR/VEGFA/IL10/HIF1A/HMOX1/F3/IL1B/CXCL8/PRKCB/NOS3/HSPB1/CYP1B1/SERPINE1/IL1A/NFE2L2/HK2	18
BP	GO:0018105	peptidyl-serine phosphorylation	20/162	299/18670	1.58442e-12	7.11249e-11	3.26781e-11	PTGS2/BCL2/BAX/PRKCA/MAPK14/GSK3B/OPRD1/EGFR/AKT1/VEGFA/MAPK1/IL6/TOP1/RAF1/CAV1/PRKCB/CCNB1/IFNG/CHEK2/CHUK	20
BP	GO:0042310	vasoconstriction	12/162	76/18670	2.31908e-12	1.02972e-10	4.73103e-11	PTGS2/CHRM3/ADRA1A/ADRA1B/SLC6A4/ADRA2A/DRD5/EGFR/AKT1/CAV1/GJA1/ICAM1	12
BP	GO:0006631	fatty acid metabolic process	22/162	383/18670	2.37731e-12	1.04423e-10	4.79768e-11	PTGS2/PTGS1/PON1/PPARG/MAPK14/LTA4H/CYP3A4/CYP1A2/CYP2B6/AKT1/EIF6/POR/ACACA/CAV1/CYP1A1/IL1B/CYP1B1/ALOX5/GSTP1/PPARA/PPARD/GSTM2	22
BP	GO:0006809	nitric oxide biosynthetic process	12/162	77/18670	2.72683e-12	1.18501e-10	5.44449e-11	PTGS2/NOS2/AKT1/IL10/CAV1/ICAM1/IL1B/NOS3/CYP1B1/IFNG/NQO1/INSR	12
BP	GO:0061041	regulation of wound healing	15/162	148/18670	3.00322e-12	1.29139e-10	5.93324e-11	PRKCA/F7/ADRA2A/PLAU/CDKN1A/CAV1/F3/GJA1/DUOX2/NOS3/PLAT/THBD/SERPINE1/NFE2L2/PPARD	15
BP	GO:0071456	cellular response to hypoxia	17/162	207/18670	3.12924e-12	1.33156e-10	6.1178e-11	PTGS2/BCL2/CCNA2/OPRD1/AKT1/VEGFA/HIF1A/HMOX1/MYC/ICAM1/CCNB1/NFE2L2/PSMD3/SLC2A4/PPARD/E2F1/NPEPPS	17
BP	GO:0014074	response to purine-containing compound	15/162	149/18670	3.31467e-12	1.39592e-10	6.41352e-11	PTGS2/SLC6A4/JUN/PPARG/RELA/SLC6A3/FOS/SOD1/STAT1/IL1B/DUOX2/THBD/COL1A1/AHR/GSTM2	15
BP	GO:0030522	intracellular receptor signaling pathway	19/162	280/18670	4.60958e-12	1.92144e-10	8.82801e-11	PGR/CASP8/ESR1/AR/PPARG/ESR2/RELA/RXRA/RXRB/RB1/TP63/NFKBIA/NR1I2/PARP1/AHR/NR1I3/PPARA/PPARD/NR3C1	19
BP	GO:2000379	positive regulation of reactive oxygen species metabolic process	13/162	102/18670	4.66708e-12	1.92576e-10	8.84785e-11	PTGS2/MAPK14/EGFR/AKT1/CDKN1A/SOD1/ICAM1/IL1B/IFNG/GSTP1/NFE2L2/INSR/CRP	13
BP	GO:0062013	positive regulation of small molecule metabolic process	15/162	153/18670	4.88266e-12	1.99457e-10	9.16399e-11	PTGS2/NOS2/PPARG/IL4/AKT1/EGF/POR/HIF1A/IL1B/NOS3/CCNB1/IFNG/INSR/PPARA/IGF2	15
BP	GO:0008217	regulation of blood pressure	16/162	182/18670	4.96427e-12	2.00783e-10	9.22491e-11	PTGS2/PTGS1/ADRA1A/ADRA1B/ADRB2/NOS2/AR/PPARG/ADRB1/DRD5/DRD3/SOD1/HMOX1/GJA1/NOS3/PPARA	16
BP	GO:0045907	positive regulation of vasoconstriction	9/162	32/18670	5.27092e-12	2.11095e-10	9.6987e-11	PTGS2/CHRM3/ADRA1A/ADRA1B/EGFR/AKT1/CAV1/GJA1/ICAM1	9
BP	GO:0043281	regulation of cysteine-type endopeptidase activity involved in apoptotic process	17/162	215/18670	5.76595e-12	2.28679e-10	1.05066e-10	PTGS2/BAX/CASP9/CASP8/PPARG/MMP9/TNFSF15/AKT1/VEGFA/TP63/POR/RAF1/MYC/F3/BIRC5/HSF1/CTSD	17
BP	GO:0043401	steroid hormone mediated signaling pathway	16/162	184/18670	5.87019e-12	2.29568e-10	1.05474e-10	PGR/ESR1/AR/PPARG/ESR2/NR3C2/RXRA/RXRB/RB1/TP63/NR1I2/PARP1/NR1I3/PPARA/PPARD/NR3C1	16
BP	GO:2001236	regulation of extrinsic apoptotic signaling pathway	15/162	155/18670	5.90077e-12	2.29568e-10	1.05474e-10	BCL2/CASP8/AR/RELA/AKT1/BCL2L1/RAF1/HMOX1/CAV1/ICAM1/IL1B/NOS3/SERPINE1/IL1A/GSTP1	15
BP	GO:0036294	cellular response to decreased oxygen levels	17/162	217/18670	6.69064e-12	2.57842e-10	1.18465e-10	PTGS2/BCL2/CCNA2/OPRD1/AKT1/VEGFA/HIF1A/HMOX1/MYC/ICAM1/CCNB1/NFE2L2/PSMD3/SLC2A4/PPARD/E2F1/NPEPPS	17
BP	GO:0060135	maternal process involved in female pregnancy	11/162	64/18670	7.45739e-12	2.84705e-10	1.30807e-10	PTGS2/PGR/ESR1/AR/AKR1B1/RXRA/AKT1/MAPK1/GJA1/PPARD/SPP1	11
BP	GO:0071356	cellular response to tumor necrosis factor	19/162	291/18670	9.05514e-12	3.42502e-10	1.57362e-10	CASP8/MAPK14/RELA/TNFSF15/AKT1/MAPK1/NFKBIA/STAT1/ICAM1/CCL2/VCAM1/CXCL8/COL1A1/GSTP1/NFE2L2/PSMD3/SLC2A4/CHUK/CD40LG	19
BP	GO:1904951	positive regulation of establishment of protein localization	23/162	456/18670	1.03691e-11	3.88605e-10	1.78543e-10	PTGS2/CHRM1/BCL2/CASP8/MAPK14/GSK3B/ACHE/EGFR/MAPK1/IL10/IL6/TP63/HIF1A/ERBB2/GJA1/IL1B/IL2/IFNG/IL1A/PPARD/CHUK/E2F1/NPEPPS	23
BP	GO:0007596	blood coagulation	20/162	336/18670	1.33918e-11	4.97322e-10	2.28493e-10	PRKCA/F7/ADRA2A/PLAU/MAPK1/IL6/RAF1/CAV1/F3/PRKCB/NOS3/HSPB1/PLAT/THBD/SERPINE1/COL1A1/NFE2L2/COL3A1/CD40LG/IRF1	20
BP	GO:0007599	hemostasis	20/162	341/18670	1.74951e-11	6.43853e-10	2.95816e-10	PRKCA/F7/ADRA2A/PLAU/MAPK1/IL6/RAF1/CAV1/F3/PRKCB/NOS3/HSPB1/PLAT/THBD/SERPINE1/COL1A1/NFE2L2/COL3A1/CD40LG/IRF1	20
BP	GO:0050817	coagulation	20/162	342/18670	1.84456e-11	6.72772e-10	3.09103e-10	PRKCA/F7/ADRA2A/PLAU/MAPK1/IL6/RAF1/CAV1/F3/PRKCB/NOS3/HSPB1/PLAT/THBD/SERPINE1/COL1A1/NFE2L2/COL3A1/CD40LG/IRF1	20
BP	GO:1901653	cellular response to peptide	21/162	385/18670	2.0658e-11	7.46795e-10	3.43113e-10	ADRB2/PPARG/GSK3B/CCNA2/AKR1B1/RELA/AKT1/POR/STAT1/CAV1/ICAM1/IL1B/VCAM1/PRKCB/GSTP1/NFE2L2/PARP1/SLC2A4/INSR/HSF1/IGF2	21
BP	GO:0045787	positive regulation of cell cycle	21/162	389/18670	2.5069e-11	8.98307e-10	4.12725e-10	SLC6A4/BAX/PRKCA/CHEK1/DRD3/EGFR/AKT1/CCND1/CDKN1A/IL10/EGF/RB1/CYP1A1/IL1B/CCNB1/IL1A/CHEK2/INSR/HSF1/E2F1/IGF2	21
BP	GO:0030879	mammary gland development	14/162	143/18670	2.63209e-11	9.34963e-10	4.29566e-10	PGR/BAX/ESR1/AR/SLC6A3/AKT1/VEGFA/CCND1/MAPK1/EGF/HIF1A/CAV1/GJA1/HK2	14
BP	GO:0033273	response to vitamin	12/162	93/18670	2.74369e-11	9.57947e-10	4.40126e-10	PTGS2/F7/PPARG/RELA/EGFR/CCND1/CYP1A1/COL1A1/GSTP1/PPARD/CXCL10/SPP1	12
BP	GO:1901655	cellular response to ketone	12/162	93/18670	2.74369e-11	9.57947e-10	4.40126e-10	CASP9/AR/PPARG/AKR1B1/EGFR/AKT1/ELK1/ACACA/ICAM1/AHR/SPP1/NR3C1	12
BP	GO:0038034	signal transduction in absence of ligand	11/162	72/18670	2.85576e-11	9.80319e-10	4.50405e-10	BCL2/BAX/CASP9/CASP3/GSK3B/AKT1/BCL2L1/IL1B/IL2/IL1A/ERBB3	11
BP	GO:0097192	extrinsic apoptotic signaling pathway in absence of ligand	11/162	72/18670	2.85576e-11	9.80319e-10	4.50405e-10	BCL2/BAX/CASP9/CASP3/GSK3B/AKT1/BCL2L1/IL1B/IL2/IL1A/ERBB3	11
BP	GO:2000116	regulation of cysteine-type endopeptidase activity	17/162	239/18670	3.11863e-11	1.06163e-09	4.87764e-10	PTGS2/BAX/CASP9/CASP8/PPARG/MMP9/TNFSF15/AKT1/VEGFA/TP63/POR/RAF1/MYC/F3/BIRC5/HSF1/CTSD	17
BP	GO:0006801	superoxide metabolic process	11/162	73/18670	3.3375e-11	1.12675e-09	5.17682e-10	NOS2/NCF1/EGFR/SOD1/DUOX2/NOS3/MPO/GSTP1/NFE2L2/NQO1/CRP	11
BP	GO:0042542	response to hydrogen peroxide	14/162	146/18670	3.49055e-11	1.15926e-09	5.32619e-10	BCL2/JUN/CASP3/RELA/IL10/IL6/SOD1/STAT1/HMOX1/CYP1B1/COL1A1/NFE2L2/NQO1/HSF1	14
BP	GO:0051384	response to glucocorticoid	14/162	146/18670	3.49055e-11	1.15926e-09	5.32619e-10	PTGS2/BCL2/CASP9/CASP3/MAOB/EGFR/CCND1/FOS/CDKN1A/IL10/IL6/ICAM1/GSTP1/NR3C1	14
BP	GO:0050727	regulation of inflammatory response	23/162	485/18670	3.5866e-11	1.18155e-09	5.42861e-10	PTGS2/NOS2/ESR1/PPARG/MAPK14/RELA/MMP9/IL4/MMP3/EGFR/IL10/RB1/IL6/NFKBIA/SOD1/IL1B/SELE/PTGER3/IL2/SERPINE1/GSTP1/PPARA/PPARD	23
BP	GO:0009266	response to temperature stimulus	17/162	243/18670	4.0541e-11	1.32488e-09	6.08713e-10	PTGS2/ADRB2/CASP8/PPARG/GSK3B/ADRB1/AKT1/FOS/CDKN1A/MAPK1/NFKBIA/SOD1/HMOX1/NOS3/IL1A/HSF1/CXCL10	17
BP	GO:0010332	response to gamma radiation	10/162	56/18670	4.62149e-11	1.49831e-09	6.88397e-10	BCL2/BAX/BCL2L1/CDKN1A/ELK1/MYC/PARP1/CHEK2/HSF1/CXCL10	10
BP	GO:0022407	regulation of cell-cell adhesion	21/162	403/18670	4.84652e-11	1.5589e-09	7.16232e-10	CASP3/PRKCA/MAPK14/RELA/IL4/AKT1/VEGFA/IL10/IL6/ERBB2/CAV1/ICAM1/IL1B/CCL2/VCAM1/IL2/IFNG/PPARA/IGF2/CD40LG/IRF1	21
BP	GO:0032103	positive regulation of response to external stimulus	19/162	323/18670	5.51607e-11	1.7604e-09	8.08812e-10	PTGS2/OPRM1/PRKCA/F7/MAPK14/KDR/EGFR/VEGFA/IL6/NFKBIA/F3/IL1B/PTGER3/CXCL8/HSPB1/IL2/THBD/SERPINE1/CXCL10	19
BP	GO:0032102	negative regulation of response to external stimulus	20/162	365/18670	5.93645e-11	1.87987e-09	8.63703e-10	PPARG/SLC6A3/PLAU/IL4/DRD3/CDKN1A/IL10/RB1/SOD1/GJA1/CCL2/NOS3/IL2/PLAT/THBD/SERPINE1/GSTP1/PPARA/PPARD/SPP1	20
BP	GO:0006805	xenobiotic metabolic process	13/162	125/18670	6.43735e-11	2.00737e-09	9.22282e-10	PTGS1/CYP3A4/CYP1A2/CYP2B6/POR/CYP1A1/NR1I2/CYP1B1/GSTP1/NQO1/AHR/GSTM1/GSTM2	13
BP	GO:0045471	response to ethanol	13/162	125/18670	6.43735e-11	2.00737e-09	9.22282e-10	OPRM1/CASP8/MAOB/SLC6A3/HTR3A/CCND1/SOD1/ICAM1/VCAM1/IL2/GSTP1/NQO1/SLC2A4	13
BP	GO:0019229	regulation of vasoconstriction	10/162	58/18670	6.67258e-11	2.06496e-09	9.48741e-10	PTGS2/CHRM3/ADRA1A/ADRA1B/ADRA2A/EGFR/AKT1/CAV1/GJA1/ICAM1	10
BP	GO:0051098	regulation of binding	20/162	373/18670	8.73572e-11	2.68311e-09	1.23275e-09	ADRB2/BCL2/BAX/JUN/PON1/PPARG/GSK3B/MMP9/AKT1/IL10/EGF/RB1/NFKBIA/HMOX1/CAV1/IFNG/PARP1/PPARA/HSF1/E2F1	20
BP	GO:0001819	positive regulation of cytokine production	22/162	464/18670	9.98276e-11	3.02071e-09	1.38786e-09	PTGS2/CASP8/MAPK14/RELA/ADRA2A/IL4/IL10/IL6/SOD1/HIF1A/STAT1/HMOX1/IL1B/HSPB1/IL2/CYP1B1/SERPINE1/IFNG/IL1A/CHUK/CD40LG/IRF1	22
BP	GO:0042110	T cell activation	22/162	464/18670	9.98276e-11	3.02071e-09	1.38786e-09	BCL2/BAX/CASP3/CASP8/IL4/AKT1/IL10/IL6/SOD1/ERBB2/CAV1/GJA1/ICAM1/IL1B/CCL2/VCAM1/IL2/IFNG/RUNX2/IGF2/CD40LG/IRF1	22
BP	GO:0007159	leukocyte cell-cell adhesion	19/162	337/18670	1.13973e-10	3.42339e-09	1.57287e-09	CASP3/RELA/IL4/AKT1/IL10/IL6/ERBB2/CAV1/ICAM1/IL1B/CCL2/SELE/VCAM1/IL2/IFNG/PPARA/IGF2/CD40LG/IRF1	19
BP	GO:0048145	regulation of fibroblast proliferation	11/162	83/18670	1.40534e-10	4.19037e-09	1.92525e-09	BAX/JUN/ESR1/PPARG/CCNA2/EGFR/CDKN1A/MYC/CCNB1/GSTP1/E2F1	11
BP	GO:0045931	positive regulation of mitotic cell cycle	14/162	163/18670	1.54027e-10	4.55942e-09	2.09481e-09	PRKCA/DRD3/EGFR/AKT1/CCND1/EGF/RB1/CYP1A1/IL1B/CCNB1/IL1A/INSR/HSF1/IGF2	14
BP	GO:0046683	response to organophosphorus	13/162	134/18670	1.55446e-10	4.56833e-09	2.09891e-09	PTGS2/SLC6A4/JUN/RELA/SLC6A3/FOS/SOD1/STAT1/IL1B/DUOX2/THBD/COL1A1/AHR	13
BP	GO:0048144	fibroblast proliferation	11/162	84/18670	1.60511e-10	4.68348e-09	2.15181e-09	BAX/JUN/ESR1/PPARG/CCNA2/EGFR/CDKN1A/MYC/CCNB1/GSTP1/E2F1	11
BP	GO:1903037	regulation of leukocyte cell-cell adhesion	18/162	304/18670	1.64194e-10	4.75698e-09	2.18558e-09	CASP3/RELA/IL4/AKT1/IL10/IL6/ERBB2/CAV1/ICAM1/IL1B/CCL2/VCAM1/IL2/IFNG/PPARA/IGF2/CD40LG/IRF1	18
BP	GO:0060359	response to ammonium ion	13/162	135/18670	1.70733e-10	4.91158e-09	2.25661e-09	CHRM3/CHRM1/CHRM2/OPRM1/CASP3/CCNA2/RELA/SLC6A3/CHRM5/HTR3A/DRD5/DRD3/MAPK1	13
BP	GO:0031099	regeneration	15/162	198/18670	1.97106e-10	5.6306e-09	2.58696e-09	BCL2/JUN/F7/PPARG/CCNA2/EGFR/CCND1/CDKN1A/IL10/HMOX1/GJA1/CCNB1/GSTP1/PPARD/SPP1	15
BP	GO:0061614	pri-miRNA transcription by RNA polymerase II	9/162	47/18670	2.29165e-10	6.50096e-09	2.98685e-09	JUN/PPARG/RELA/FOS/IL10/HIF1A/PPARA/PPARD/NR3C1	9
BP	GO:0009755	hormone-mediated signaling pathway	16/162	235/18670	2.33833e-10	6.58764e-09	3.02667e-09	PGR/ESR1/AR/PPARG/ESR2/NR3C2/RXRA/RXRB/RB1/TP63/NR1I2/PARP1/NR1I3/PPARA/PPARD/NR3C1	16
BP	GO:0007189	adenylate cyclase-activating G protein-coupled receptor signaling pathway	13/162	139/18670	2.46558e-10	6.89855e-09	3.16952e-09	ADRA1A/ADRA1B/ADRB2/OPRM1/PRKCA/ADRA2A/ADRB1/ADRA1D/DRD5/DRD3/PTGER3/CXCL11/CXCL10	13
BP	GO:0043279	response to alkaloid	12/162	112/18670	2.52508e-10	6.96955e-09	3.20214e-09	OPRM1/CASP3/PPARG/CCNA2/RELA/SLC6A3/HTR3A/DRD5/DRD3/BCL2L1/ICAM1/GSTM2	12
BP	GO:1990748	cellular detoxification	12/162	112/18670	2.52508e-10	6.96955e-09	3.20214e-09	PTGS2/PTGS1/SOD1/DUOX2/NOS3/MPO/ABCG2/GSTP1/NFE2L2/NQO1/GSTM1/GSTM2	12
BP	GO:0043200	response to amino acid	12/162	113/18670	2.80412e-10	7.68779e-09	3.53214e-09	CASP3/F7/RELA/MMP2/EGFR/BCL2L1/ICAM1/COL1A1/GSTP1/COL3A1/HSF1/CHUK	12
BP	GO:0009411	response to UV	13/162	141/18670	2.94971e-10	8.03304e-09	3.69076e-09	PTGS2/BCL2/BAX/CASP9/CASP3/CHEK1/RELA/EGFR/AKT1/CCND1/CDKN1A/MYC/PARP1	13
BP	GO:0050679	positive regulation of epithelial cell proliferation	15/162	206/18670	3.43775e-10	9.26484e-09	4.25671e-09	JUN/PRKCA/AR/KDR/EGFR/AKT1/VEGFA/CCND1/IL10/TP63/HIF1A/ERBB2/HMOX1/MYC/F3	15
BP	GO:0046660	female sex differentiation	12/162	115/18670	3.44738e-10	9.26484e-09	4.25671e-09	PGR/BCL2/BAX/CASP3/ESR1/VEGFA/BCL2L1/TP63/SOD1/ICAM1/NOS3/INSR	12
BP	GO:0031331	positive regulation of cellular catabolic process	19/162	361/18670	3.65342e-10	9.7544e-09	4.48163e-09	ADRB2/BAX/GSK3B/KDR/ADRA2A/IL4/AKT1/EGF/IL6/HIF1A/HMOX1/CAV1/IL1B/IFNG/NFE2L2/INSR/PPARA/HSF1/HK2	19
BP	GO:0007623	circadian rhythm	15/162	208/18670	3.93537e-10	1.04313e-08	4.79264e-09	NCOA2/SLC6A4/JUN/F7/NOS2/PPARG/GSK3B/DRD3/EGFR/TOP1/SERPINE1/TOP2A/AHR/CLDN4/PPARA	15
BP	GO:0050900	leukocyte migration	22/162	499/18670	3.96592e-10	1.04313e-08	4.79264e-09	F7/MAPK14/OLR1/AKT1/VEGFA/IL10/IL6/MMP1/HMOX1/CAV1/ICAM1/IL1B/CCL2/SELE/VCAM1/CXCL8/THBD/SERPINE1/COL1A1/CXCL11/CXCL2/CXCL10	22
BP	GO:0052547	regulation of peptidase activity	21/162	452/18670	3.99016e-10	1.04313e-08	4.79264e-09	PTGS2/BAX/CASP9/CASP8/PPARG/MAPK14/MMP9/TNFSF15/AKT1/VEGFA/TP63/POR/RAF1/CAV1/MYC/F3/BIRC5/SERPINE1/HSF1/CTSD/PCOLCE	21
BP	GO:0045862	positive regulation of proteolysis	19/162	363/18670	4.0091e-10	1.04313e-08	4.79264e-09	BAX/CASP9/CASP8/PPARG/MAPK14/GSK3B/ADRA2A/TNFSF15/AKT1/EGF/CAV1/MYC/F3/IL1B/IFNG/NFE2L2/HSF1/CTSD/PCOLCE	19
BP	GO:0001936	regulation of endothelial cell proliferation	14/162	176/18670	4.2758e-10	1.10548e-08	5.07912e-09	JUN/PRKCA/PPARG/KDR/AKT1/VEGFA/IL10/HIF1A/STAT1/HMOX1/CAV1/F3/GJA1/CCL2	14
BP	GO:1901216	positive regulation of neuron death	11/162	94/18670	5.53843e-10	1.42292e-08	6.53758e-09	BAX/CASP9/JUN/CASP3/CASP8/GSK3B/FOS/ELK1/IFNG/NQO1/PARP1	11
BP	GO:0030099	myeloid cell differentiation	20/162	416/18670	5.9577e-10	1.52107e-08	6.98853e-09	CASP9/JUN/CASP3/CASP8/PRKCA/PPARG/MAPK14/MMP9/IL4/VEGFA/FOS/EIF6/RB1/NFKBIA/HIF1A/STAT1/MYC/PRKCB/IFNG/PARP1	20
BP	GO:0008202	steroid metabolic process	18/162	331/18670	6.49008e-10	1.64671e-08	7.56575e-09	PON1/ESR1/AKR1B1/RXRA/CYP3A4/CYP1A2/IL4/CYP2B6/POR/SOD1/ACACA/CYP1A1/IL1B/NR1I2/CYP1B1/IFNG/PPARD/SPP1	18
BP	GO:0008585	female gonad development	11/162	96/18670	6.96978e-10	1.7575e-08	8.0748e-09	PGR/BCL2/BAX/CASP3/ESR1/VEGFA/BCL2L1/SOD1/ICAM1/NOS3/INSR	11
BP	GO:1903524	positive regulation of blood circulation	10/162	73/18670	7.10777e-10	1.7813e-08	8.18414e-09	PTGS2/CHRM3/ADRA1A/ADRA1B/ADRB1/EGFR/AKT1/CAV1/GJA1/ICAM1	10
BP	GO:0071902	positive regulation of protein serine/threonine kinase activity	18/162	334/18670	7.499e-10	1.86789e-08	8.58197e-09	ADRB2/MAPK14/ADRA2A/EGFR/AKT1/VEGFA/CCND1/MAPK1/EGF/RAF1/SOD1/ERBB2/IL1B/CCNB1/IFNG/INSR/IGF2/CD40LG	18
BP	GO:0009896	positive regulation of catabolic process	20/162	423/18670	7.96153e-10	1.97108e-08	9.05608e-09	ADRB2/BAX/GSK3B/KDR/ADRA2A/IL4/AKT1/EGF/IL6/HIF1A/HMOX1/CAV1/GJA1/IL1B/IFNG/NFE2L2/INSR/PPARA/HSF1/HK2	20
BP	GO:0019933	cAMP-mediated signaling	14/162	187/18670	9.50471e-10	2.33896e-08	1.07463e-08	ADRA1A/ADRA1B/ADRB2/OPRM1/PRKCA/ADRA2A/ADRB1/ADRA1D/DRD5/DRD3/PTGER3/AHR/CXCL11/CXCL10	14
BP	GO:0070661	leukocyte proliferation	17/162	298/18670	9.63634e-10	2.35715e-08	1.08299e-08	BCL2/BAX/CASP3/IL4/CDKN1A/IL10/IL6/ERBB2/GJA1/IL1B/VCAM1/IL2/GSTP1/AHR/IGF2/CD40LG/IRF1	17
BP	GO:0070663	regulation of leukocyte proliferation	15/162	222/18670	9.74007e-10	2.36834e-08	1.08813e-08	BCL2/CASP3/IL4/CDKN1A/IL10/IL6/ERBB2/IL1B/VCAM1/IL2/GSTP1/AHR/IGF2/CD40LG/IRF1	15
BP	GO:0051091	positive regulation of DNA-binding transcription factor activity	16/162	261/18670	1.08947e-09	2.63341e-08	1.20991e-08	ESR1/AR/PPARG/ESR2/RELA/OPRD1/AKT1/VEGFA/IL10/IL6/CAV1/ICAM1/IL1B/PRKCB/CHUK/CD40LG	16
BP	GO:0046545	development of primary female sexual characteristics	11/162	101/18670	1.21026e-09	2.89118e-08	1.32835e-08	PGR/BCL2/BAX/CASP3/ESR1/VEGFA/BCL2L1/SOD1/ICAM1/NOS3/INSR	11
BP	GO:0048661	positive regulation of smooth muscle cell proliferation	11/162	101/18670	1.21026e-09	2.89118e-08	1.32835e-08	PTGS2/JUN/AKR1B1/MMP2/MMP9/EGFR/AKT1/IL10/IL6/STAT1/HMOX1	11
BP	GO:0001935	endothelial cell proliferation	14/162	191/18670	1.25409e-09	2.97847e-08	1.36845e-08	JUN/PRKCA/PPARG/KDR/AKT1/VEGFA/IL10/HIF1A/STAT1/HMOX1/CAV1/F3/GJA1/CCL2	14
BP	GO:0010959	regulation of metal ion transport	19/162	394/18670	1.57181e-09	3.65859e-08	1.68093e-08	PTGS2/KCNH2/ADRB2/BCL2/BAX/ADRA2A/OPRD1/DRD3/AKT1/EGF/CAV1/GJA1/ICAM1/CCL2/NOS3/IFNG/CXCL11/CXCL10/GSTM2	19
BP	GO:0098754	detoxification	12/162	131/18670	1.57431e-09	3.65859e-08	1.68093e-08	PTGS2/PTGS1/SOD1/DUOX2/NOS3/MPO/ABCG2/GSTP1/NFE2L2/NQO1/GSTM1/GSTM2	12
BP	GO:0030193	regulation of blood coagulation	10/162	79/18670	1.57628e-09	3.65859e-08	1.68093e-08	PRKCA/F7/PLAU/CAV1/F3/NOS3/PLAT/THBD/SERPINE1/NFE2L2	10
BP	GO:0043536	positive regulation of blood vessel endothelial cell migration	10/162	79/18670	1.57628e-09	3.65859e-08	1.68093e-08	PTGS2/PRKCA/KDR/AKT1/VEGFA/HIF1A/HMOX1/NOS3/HSPB1/NFE2L2	10
BP	GO:1900046	regulation of hemostasis	10/162	80/18670	1.78814e-09	4.12686e-08	1.89608e-08	PRKCA/F7/PLAU/CAV1/F3/NOS3/PLAT/THBD/SERPINE1/NFE2L2	10
BP	GO:0032868	response to insulin	16/162	272/18670	1.98132e-09	4.52163e-08	2.07745e-08	PPARG/GSK3B/RELA/AKT1/EIF6/IL10/STAT1/ICAM1/IL1B/PRKCB/GSTP1/PARP1/SLC2A4/INSR/PPARA/IGF2	16
BP	GO:0046651	lymphocyte proliferation	16/162	272/18670	1.98132e-09	4.52163e-08	2.07745e-08	BCL2/BAX/CASP3/IL4/CDKN1A/IL10/IL6/ERBB2/GJA1/IL1B/VCAM1/IL2/AHR/IGF2/CD40LG/IRF1	16
BP	GO:1902893	regulation of pri-miRNA transcription by RNA polymerase II	8/162	41/18670	2.02374e-09	4.59277e-08	2.11013e-08	JUN/RELA/FOS/IL10/HIF1A/PPARA/PPARD/NR3C1	8
BP	GO:0009416	response to light stimulus	17/162	314/18670	2.13277e-09	4.81346e-08	2.21153e-08	PTGS2/BCL2/BAX/CASP9/CASP3/CHEK1/RELA/DRD3/EGFR/AKT1/CCND1/FOS/CDKN1A/ELK1/HIF1A/MYC/PARP1	17
BP	GO:0032943	mononuclear cell proliferation	16/162	274/18670	2.20221e-09	4.94286e-08	2.27099e-08	BCL2/BAX/CASP3/IL4/CDKN1A/IL10/IL6/ERBB2/GJA1/IL1B/VCAM1/IL2/AHR/IGF2/CD40LG/IRF1	16
BP	GO:0045785	positive regulation of cell adhesion	19/162	403/18670	2.28146e-09	5.09278e-08	2.33986e-08	PRKCA/GSK3B/KDR/RELA/IL4/AKT1/VEGFA/IL10/IL6/ERBB2/CAV1/ICAM1/IL1B/CCL2/VCAM1/IL2/IFNG/IGF2/CD40LG	19
BP	GO:0051402	neuron apoptotic process	15/162	239/18670	2.68864e-09	5.96907e-08	2.74247e-08	BCL2/BAX/CASP9/JUN/CASP3/BCL2L1/RB1/TP63/SOD1/HIF1A/HMOX1/CCL2/NQO1/PARP1/ERBB3	15
BP	GO:0001676	long-chain fatty acid metabolic process	11/162	109/18670	2.7529e-09	6.07871e-08	2.79285e-08	PTGS2/PTGS1/LTA4H/CYP3A4/CYP1A2/CYP2B6/CYP1A1/CYP1B1/ALOX5/GSTP1/GSTM2	11
BP	GO:0018108	peptidyl-tyrosine phosphorylation	18/162	363/18670	2.8121e-09	6.17604e-08	2.83756e-08	ADRA1A/KDR/NCF1/ADRA2A/IL4/EGFR/VEGFA/EGF/IL6/ERBB2/CAV1/ICAM1/IL2/IFNG/INSR/HSF1/IGF2/ERBB3	18
BP	GO:0050818	regulation of coagulation	10/162	84/18670	2.91082e-09	6.35865e-08	2.92147e-08	PRKCA/F7/PLAU/CAV1/F3/NOS3/PLAT/THBD/SERPINE1/NFE2L2	10
BP	GO:0035265	organ growth	14/162	204/18670	2.9542e-09	6.41911e-08	2.94924e-08	ADRA1A/SLC6A4/BCL2/ESR1/AR/MAPK14/RXRA/AKT1/MAPK1/POR/SOD1/GJA1/CCNB1/PPARA	14
BP	GO:0071375	cellular response to peptide hormone stimulus	17/162	321/18670	2.97444e-09	6.42889e-08	2.95374e-08	PPARG/GSK3B/CCNA2/RELA/AKT1/POR/STAT1/CAV1/IL1B/PRKCB/GSTP1/NFE2L2/PARP1/SLC2A4/INSR/HSF1/IGF2	17
BP	GO:0008631	intrinsic apoptotic signaling pathway in response to oxidative stress	8/162	43/18670	3.0265e-09	6.47489e-08	2.97487e-08	BCL2/AKT1/SOD1/HIF1A/HSPB1/CYP1B1/NFE2L2/PARP1	8
BP	GO:0019216	regulation of lipid metabolic process	19/162	410/18670	3.02743e-09	6.47489e-08	2.97487e-08	PTGS2/NCOA2/PPARG/RXRA/ADRA2A/CHRM5/DRD3/AKT1/EIF6/RB1/POR/SOD1/ACACA/CAV1/CYP1A1/IL1B/IFNG/PPARA/PPARD	19
BP	GO:0018212	peptidyl-tyrosine modification	18/162	366/18670	3.20085e-09	6.79177e-08	3.12046e-08	ADRA1A/KDR/NCF1/ADRA2A/IL4/EGFR/VEGFA/EGF/IL6/ERBB2/CAV1/ICAM1/IL2/IFNG/INSR/HSF1/IGF2/ERBB3	18
BP	GO:0010634	positive regulation of epithelial cell migration	13/162	171/18670	3.20884e-09	6.79177e-08	3.12046e-08	PTGS2/JUN/PRKCA/KDR/MMP9/AKT1/VEGFA/HIF1A/HMOX1/NOS3/HSPB1/IFNG/NFE2L2	13
BP	GO:1903829	positive regulation of cellular protein localization	17/162	324/18670	3.42118e-09	7.20388e-08	3.3098e-08	PTGS2/CHRM1/BCL2/CASP8/MAPK14/GSK3B/EGFR/AKT1/MAPK1/EGF/TP63/ERBB2/IL1B/IFNG/PARP1/E2F1/NPEPPS	17
BP	GO:0001659	temperature homeostasis	13/162	173/18670	3.6977e-09	7.74621e-08	3.55898e-08	PTGS2/ADRB2/ACHE/ADRB1/IL4/VEGFA/RB1/CAV1/GJA1/IL1B/PTGER3/IL1A/HSF1	13
BP	GO:0050670	regulation of lymphocyte proliferation	14/162	208/18670	3.79715e-09	7.87378e-08	3.61759e-08	BCL2/CASP3/IL4/CDKN1A/IL10/IL6/ERBB2/IL1B/VCAM1/IL2/AHR/IGF2/CD40LG/IRF1	14
BP	GO:1901215	negative regulation of neuron death	14/162	208/18670	3.79715e-09	7.87378e-08	3.61759e-08	BCL2/BAX/JUN/GSK3B/AKT1/BCL2L1/IL10/SOD1/HIF1A/HMOX1/CCL2/PPARA/HSF1/ERBB3	14
BP	GO:0032944	regulation of mononuclear cell proliferation	14/162	209/18670	4.03955e-09	8.26053e-08	3.79528e-08	BCL2/CASP3/IL4/CDKN1A/IL10/IL6/ERBB2/IL1B/VCAM1/IL2/AHR/IGF2/CD40LG/IRF1	14
BP	GO:0071229	cellular response to acid chemical	14/162	209/18670	4.03955e-09	8.26053e-08	3.79528e-08	SLC6A4/PPARG/KDR/MMP2/EGFR/AKT1/VEGFA/BCL2L1/ACACA/CCNB1/COL1A1/COL3A1/HSF1/E2F1	14
BP	GO:0003012	muscle system process	20/162	465/18670	4.04432e-09	8.26053e-08	3.79528e-08	PTGS2/KCNH2/CHRM3/ADRA1A/CHRM2/ADRA1B/ADRB2/PRKCA/ADRA2A/SOD1/HMOX1/CAV1/GJA1/IL1B/PTGER3/NOS3/PARP1/PPARA/CHUK/GSTM2	20
BP	GO:0051222	positive regulation of protein transport	19/162	418/18670	4.1534e-09	8.44112e-08	3.87825e-08	PTGS2/CHRM1/MAPK14/GSK3B/ACHE/EGFR/MAPK1/IL10/IL6/HIF1A/ERBB2/GJA1/IL1B/IL2/IFNG/IL1A/PPARD/CHUK/NPEPPS	19
BP	GO:0031649	heat generation	6/162	17/18670	4.44782e-09	8.99473e-08	4.1326e-08	PTGS2/ADRB2/ADRB1/IL1B/PTGER3/IL1A	6
BP	GO:0006940	regulation of smooth muscle contraction	9/162	65/18670	4.7059e-09	9.46974e-08	4.35085e-08	PTGS2/CHRM3/ADRA1A/CHRM2/ADRA1B/ADRB2/ADRA2A/SOD1/CAV1	9
BP	GO:0042063	gliogenesis	16/162	290/18670	4.97095e-09	9.95409e-08	4.57338e-08	CHRM1/PPARG/RELA/DRD3/EGFR/AKT1/MAPK1/IL6/SOD1/ERBB2/IL1B/CCL2/IFNG/GSTP1/E2F1/ERBB3	16
BP	GO:0050708	regulation of protein secretion	20/162	472/18670	5.21065e-09	1.03832e-07	4.77052e-08	OPRM1/PRKCA/NOS2/MAPK14/ACHE/ADRA2A/DRD3/EGFR/IL10/IL6/HIF1A/GJA1/IL1B/IL2/IFNG/IL1A/PPARD/CRP/CHUK/CD40LG	20
BP	GO:0045776	negative regulation of blood pressure	8/162	46/18670	5.32721e-09	1.05639e-07	4.85356e-08	ADRA1A/ADRB2/NOS2/ADRB1/DRD5/DRD3/NOS3/PPARA	8
BP	GO:0055123	digestive system development	12/162	146/18670	5.46191e-09	1.07787e-07	4.95225e-08	BCL2/EGFR/CDKN1A/RB1/TP63/HIF1A/CYP1A1/CXCL8/CCNB1/COL3A1/INSR/IGF2	12
BP	GO:0048771	tissue remodeling	13/162	179/18670	5.59618e-09	1.09906e-07	5.04959e-08	ADRB2/BAX/PRKCA/MMP2/EGFR/IL6/HIF1A/CAV1/GJA1/NOS3/IL2/IL1A/SPP1	13
BP	GO:1903706	regulation of hemopoiesis	20/162	475/18670	5.80017e-09	1.13107e-07	5.19669e-08	JUN/CASP8/PRKCA/MAPK14/IL4/FOS/EIF6/RB1/NFKBIA/SOD1/HIF1A/STAT1/ERBB2/MYC/PRKCB/IL2/IFNG/NFE2L2/PSMD3/IRF1	20
BP	GO:0019935	cyclic-nucleotide-mediated signaling	14/162	215/18670	5.81458e-09	1.13107e-07	5.19669e-08	ADRA1A/ADRA1B/ADRB2/OPRM1/PRKCA/ADRA2A/ADRB1/ADRA1D/DRD5/DRD3/PTGER3/AHR/CXCL11/CXCL10	14
BP	GO:0010822	positive regulation of mitochondrion organization	11/162	117/18670	5.86507e-09	1.13549e-07	5.21698e-08	BCL2/BAX/CASP8/GSK3B/KDR/MMP9/TP63/HIF1A/E2F1/NPEPPS/HK2	11
BP	GO:0008406	gonad development	14/162	217/18670	6.54805e-09	1.25856e-07	5.78241e-08	PGR/BCL2/BAX/CASP3/ESR1/AR/VEGFA/CCND1/BCL2L1/SOD1/GJA1/ICAM1/NOS3/INSR	14
BP	GO:0035994	response to muscle stretch	6/162	18/18670	6.62399e-09	1.25856e-07	5.78241e-08	JUN/MAPK14/RELA/FOS/NFKBIA/RAF1	6
BP	GO:0060749	mammary gland alveolus development	6/162	18/18670	6.62399e-09	1.25856e-07	5.78241e-08	ESR1/AR/VEGFA/CCND1/EGF/HIF1A	6
BP	GO:0061377	mammary gland lobule development	6/162	18/18670	6.62399e-09	1.25856e-07	5.78241e-08	ESR1/AR/VEGFA/CCND1/EGF/HIF1A	6
BP	GO:0010821	regulation of mitochondrion organization	13/162	182/18670	6.84369e-09	1.28858e-07	5.92035e-08	BCL2/BAX/CASP8/GSK3B/KDR/MMP9/AKT1/BCL2L1/TP63/HIF1A/E2F1/NPEPPS/HK2	13
BP	GO:0050730	regulation of peptidyl-tyrosine phosphorylation	15/162	256/18670	6.84509e-09	1.28858e-07	5.92035e-08	ADRA1A/NCF1/ADRA2A/IL4/EGFR/VEGFA/EGF/IL6/CAV1/ICAM1/IL2/IFNG/HSF1/IGF2/ERBB3	15
BP	GO:1903522	regulation of blood circulation	16/162	297/18670	6.98159e-09	1.30825e-07	6.01071e-08	PTGS2/KCNH2/CHRM3/ADRA1A/CHRM2/ADRA1B/ADRA2A/ADRB1/EGFR/AKT1/CAV1/GJA1/ICAM1/NOS3/IL2/GSTM2	16
BP	GO:0071880	adenylate cyclase-activating adrenergic receptor signaling pathway	7/162	31/18670	7.177e-09	1.33872e-07	6.15073e-08	ADRA1A/ADRA1B/ADRB2/ADRA2A/ADRB1/ADRA1D/DRD3	7
BP	GO:0090068	positive regulation of cell cycle process	16/162	298/18670	7.32303e-09	1.35975e-07	6.24735e-08	BAX/DRD3/EGFR/AKT1/CCND1/CDKN1A/EGF/RB1/CYP1A1/IL1B/CCNB1/IL1A/CHEK2/INSR/E2F1/IGF2	16
BP	GO:0042391	regulation of membrane potential	19/162	434/18670	7.65053e-09	1.41414e-07	6.49721e-08	KCNH2/CHRM1/ADRA1A/ADRB2/OPRM1/BCL2/BAX/JUN/GSK3B/KDR/ADRB1/OPRD1/HTR3A/AKT1/BCL2L1/SOD1/CAV1/GJA1/PARP1	19
BP	GO:0042098	T cell proliferation	13/162	184/18670	7.8098e-09	1.43707e-07	6.6026e-08	BAX/CASP3/IL4/IL10/IL6/ERBB2/GJA1/IL1B/VCAM1/IL2/IGF2/CD40LG/IRF1	13
BP	GO:0036473	cell death in response to oxidative stress	10/162	93/18670	7.96726e-09	1.45947e-07	6.70551e-08	BCL2/MMP3/AKT1/IL10/SOD1/HIF1A/HSPB1/CYP1B1/NFE2L2/PARP1	10
BP	GO:0030857	negative regulation of epithelial cell differentiation	8/162	49/18670	9.00642e-09	1.63517e-07	7.51272e-08	GSK3B/MMP9/VEGFA/CCND1/TP63/STAT1/CAV1/IFNG	8
BP	GO:0035094	response to nicotine	8/162	49/18670	9.00642e-09	1.63517e-07	7.51272e-08	BCL2/CASP3/RELA/SLC6A3/MAPK1/HMOX1/VCAM1/PPARA	8
BP	GO:0045137	development of primary sexual characteristics	14/162	223/18670	9.28186e-09	1.67261e-07	7.68477e-08	PGR/BCL2/BAX/CASP3/ESR1/AR/VEGFA/CCND1/BCL2L1/SOD1/GJA1/ICAM1/NOS3/INSR	14
BP	GO:0030168	platelet activation	12/162	153/18670	9.29457e-09	1.67261e-07	7.68477e-08	PRKCA/ADRA2A/MAPK1/IL6/RAF1/PRKCB/NOS3/HSPB1/THBD/COL1A1/COL3A1/CD40LG	12
BP	GO:0010888	negative regulation of lipid storage	6/162	19/18670	9.61194e-09	1.72214e-07	7.91232e-08	PPARG/IL6/NFKBIA/PPARA/PPARD/CRP	6
BP	GO:0060326	cell chemotaxis	16/162	304/18670	9.71403e-09	1.73283e-07	7.96144e-08	F7/MAPK14/KDR/VEGFA/IL10/IL6/IL1B/CCL2/VCAM1/CXCL8/HSPB1/SERPINE1/GSTP1/CXCL11/CXCL2/CXCL10	16
BP	GO:0008637	apoptotic mitochondrial changes	11/162	124/18670	1.08515e-08	1.91897e-07	8.81668e-08	BCL2/BAX/JUN/CASP8/GSK3B/MMP9/AKT1/BCL2L1/TP63/E2F1/HK2	11
BP	GO:0042107	cytokine metabolic process	11/162	124/18670	1.08515e-08	1.91897e-07	8.81668e-08	RELA/TNFSF15/IL4/IL10/IL6/HMOX1/IL1B/HSPB1/IFNG/IL1A/IRF1	11
BP	GO:0010631	epithelial cell migration	17/162	351/18670	1.1286e-08	1.98721e-07	9.1302e-08	PTGS2/JUN/PRKCA/PPARG/KDR/MMP9/IL4/AKT1/VEGFA/HIF1A/HMOX1/NOS3/HSPB1/CYP1B1/IFNG/NFE2L2/PPARD	17
BP	GO:0010039	response to iron ion	7/162	33/18670	1.14913e-08	2.01468e-07	9.25638e-08	BCL2/SLC6A3/CCND1/HIF1A/HMOX1/CYP1A1/CCNB1	7
BP	GO:0007259	JAK-STAT cascade	12/162	156/18670	1.15748e-08	2.02064e-07	9.28377e-08	AKR1B1/IL4/IL10/EGF/IL6/STAT1/CAV1/CCL2/IL2/CYP1B1/IFNG/HSF1	12
BP	GO:0001894	tissue homeostasis	14/162	227/18670	1.16422e-08	2.02377e-07	9.29814e-08	ADRB2/BCL2/BAX/PRKCA/AKR1B1/EGFR/VEGFA/RB1/IL6/SOD1/ACACA/NOS3/HSPB1/SPP1	14
BP	GO:0001503	ossification	18/162	398/18670	1.18175e-08	2.04552e-07	9.39809e-08	PTGS2/ADRB2/BCL2/MAPK14/ACHE/MMP2/EGFR/AKT1/MAPK1/IL6/TP63/HIF1A/GJA1/COL1A1/SPP1/RUNX2/IGFBP3/IGF2	18
BP	GO:0043271	negative regulation of ion transport	12/162	157/18670	1.24397e-08	2.14184e-07	9.84061e-08	PTGS2/KCNH2/BCL2/MAOB/ADRA2A/MMP9/DRD3/AKT1/CAV1/ICAM1/NOS3/GSTM2	12
BP	GO:0007566	embryo implantation	8/162	51/18670	1.25312e-08	2.14184e-07	9.84061e-08	PTGS2/RXRA/MMP2/MMP9/SOD1/IL1B/PPARD/SPP1	8
BP	GO:0048146	positive regulation of fibroblast proliferation	8/162	51/18670	1.25312e-08	2.14184e-07	9.84061e-08	JUN/ESR1/CCNA2/EGFR/CDKN1A/MYC/CCNB1/E2F1	8
BP	GO:0031668	cellular response to extracellular stimulus	15/162	268/18670	1.26845e-08	2.15901e-07	9.9195e-08	PTGS2/BCL2/JUN/PPARG/FOS/CDKN1A/MAPK1/SOD1/HMOX1/ICAM1/VCAM1/COL1A1/GSTP1/NFE2L2/HSF1	15
BP	GO:0090132	epithelium migration	17/162	354/18670	1.27988e-08	2.16942e-07	9.96732e-08	PTGS2/JUN/PRKCA/PPARG/KDR/MMP9/IL4/AKT1/VEGFA/HIF1A/HMOX1/NOS3/HSPB1/CYP1B1/IFNG/NFE2L2/PPARD	17
BP	GO:0050731	positive regulation of peptidyl-tyrosine phosphorylation	13/162	192/18670	1.30333e-08	2.20005e-07	1.01081e-07	ADRA1A/NCF1/ADRA2A/IL4/VEGFA/EGF/IL6/ICAM1/IL2/IFNG/HSF1/IGF2/ERBB3	13
BP	GO:0031100	animal organ regeneration	9/162	73/18670	1.34709e-08	2.26455e-07	1.04044e-07	F7/PPARG/CCNA2/EGFR/CCND1/CDKN1A/IL10/HMOX1/GSTP1	9
BP	GO:0002791	regulation of peptide secretion	20/162	500/18670	1.3731e-08	2.29881e-07	1.05618e-07	OPRM1/PRKCA/NOS2/MAPK14/ACHE/ADRA2A/DRD3/EGFR/IL10/IL6/HIF1A/GJA1/IL1B/IL2/IFNG/IL1A/PPARD/CRP/CHUK/CD40LG	20
BP	GO:0007548	sex differentiation	15/162	270/18670	1.40135e-08	2.33653e-07	1.07351e-07	PGR/BCL2/BAX/CASP3/ESR1/AR/VEGFA/CCND1/BCL2L1/TP63/SOD1/GJA1/ICAM1/NOS3/INSR	15
BP	GO:0071875	adrenergic receptor signaling pathway	7/162	34/18670	1.43656e-08	2.3855e-07	1.09601e-07	ADRA1A/ADRA1B/ADRB2/ADRA2A/ADRB1/ADRA1D/DRD3	7
BP	GO:0050863	regulation of T cell activation	16/162	314/18670	1.53333e-08	2.52912e-07	1.162e-07	CASP3/IL4/AKT1/IL10/IL6/SOD1/ERBB2/CAV1/IL1B/CCL2/VCAM1/IL2/IFNG/IGF2/CD40LG/IRF1	16
BP	GO:0042445	hormone metabolic process	14/162	232/18670	1.53542e-08	2.52912e-07	1.162e-07	ESR1/AKR1B1/ACHE/ADH1C/CYP3A4/CYP1A2/POR/HIF1A/CYP1A1/IL1B/DUOX2/CYP1B1/IFNG/SPP1	14
BP	GO:0007200	phospholipase C-activating G protein-coupled receptor signaling pathway	10/162	100/18670	1.62058e-08	2.65866e-07	1.22151e-07	CHRM1/ADRA1A/CHRM2/ADRA1B/OPRM1/ESR1/ADRA2A/OPRD1/DRD5/PTGER3	10
BP	GO:0090130	tissue migration	17/162	360/18670	1.6397e-08	2.67926e-07	1.23098e-07	PTGS2/JUN/PRKCA/PPARG/KDR/MMP9/IL4/AKT1/VEGFA/HIF1A/HMOX1/NOS3/HSPB1/CYP1B1/IFNG/NFE2L2/PPARD	17
BP	GO:0150076	neuroinflammatory response	9/162	75/18670	1.71716e-08	2.79466e-07	1.284e-07	PTGS2/JUN/MMP9/IL4/MMP3/EGFR/IL6/IL1B/IFNG	9
BP	GO:0001893	maternal placenta development	7/162	35/18670	1.78267e-08	2.88977e-07	1.3277e-07	PTGS2/RXRA/AKT1/MAPK1/GJA1/PPARD/SPP1	7
BP	GO:0043270	positive regulation of ion transport	15/162	275/18670	1.79098e-08	2.89176e-07	1.32861e-07	KCNH2/CHRM1/ADRB2/SLC6A4/BAX/ADRA2A/HTR3A/AKT1/CAV1/IL1B/CCL2/IFNG/CXCL11/CXCL10/GSTM2	15
BP	GO:0098869	cellular oxidant detoxification	10/162	102/18670	1.96479e-08	3.1599e-07	1.45181e-07	PTGS2/PTGS1/SOD1/DUOX2/NOS3/MPO/GSTP1/NFE2L2/NQO1/GSTM2	10
BP	GO:1904645	response to amyloid-beta	8/162	54/18670	2.00295e-08	3.20865e-07	1.4742e-07	ADRB2/GSK3B/MMP2/MMP9/MMP3/ICAM1/VCAM1/PARP1	8
BP	GO:2001242	regulation of intrinsic apoptotic signaling pathway	12/162	165/18670	2.17386e-08	3.46884e-07	1.59375e-07	PTGS2/BCL2/BAX/MMP9/AKT1/BCL2L1/SOD1/HIF1A/CAV1/HSPB1/NFE2L2/PARP1	12
BP	GO:0097696	STAT cascade	12/162	166/18670	2.32586e-08	3.69695e-07	1.69855e-07	AKR1B1/IL4/IL10/EGF/IL6/STAT1/CAV1/CCL2/IL2/CYP1B1/IFNG/HSF1	12
BP	GO:0009615	response to virus	16/162	326/18670	2.59284e-08	4.10454e-07	1.88582e-07	CHRM2/BCL2/MAPK14/RELA/BCL2L1/IL6/ODC1/STAT1/CYP1A1/IL1B/DUOX2/HSPB1/IFNG/CXCL10/CHUK/IRF1	16
BP	GO:0033138	positive regulation of peptidyl-serine phosphorylation	10/162	105/18670	2.60239e-08	4.10454e-07	1.88582e-07	PTGS2/BCL2/OPRD1/EGFR/AKT1/VEGFA/IL6/RAF1/CAV1/IFNG	10
BP	GO:0002573	myeloid leukocyte differentiation	13/162	204/18670	2.68733e-08	4.20604e-07	1.93245e-07	JUN/CASP8/PRKCA/PPARG/MAPK14/MMP9/IL4/VEGFA/FOS/RB1/MYC/IFNG/PARP1	13
BP	GO:0034764	positive regulation of transmembrane transport	13/162	204/18670	2.68733e-08	4.20604e-07	1.93245e-07	KCNH2/ADRB2/BAX/MAPK14/HTR3A/AKT1/CCL2/IFNG/NFE2L2/CXCL11/INSR/CXCL10/GSTM2	13
BP	GO:0071260	cellular response to mechanical stimulus	9/162	79/18670	2.7319e-08	4.25947e-07	1.957e-07	PTGS2/CASP8/CHEK1/EGFR/AKT1/GJA1/IL1B/COL1A1/IRF1	9
BP	GO:0042743	hydrogen peroxide metabolic process	8/162	57/18670	3.11164e-08	4.8331e-07	2.22056e-07	MAOB/CYP1A2/MMP3/EGFR/SOD1/CYP1A1/DUOX2/MPO	8
BP	GO:0070555	response to interleukin-1	13/162	207/18670	3.19551e-08	4.94457e-07	2.27177e-07	PRKCA/RELA/IL6/NFKBIA/HIF1A/ICAM1/IL1B/CCL2/SELE/CXCL8/IL1A/PSMD3/CHUK	13
BP	GO:0048872	homeostasis of number of cells	14/162	246/18670	3.21548e-08	4.95669e-07	2.27734e-07	BCL2/BAX/CASP3/MAPK14/AKT1/VEGFA/RB1/IL6/SOD1/HIF1A/STAT1/HMOX1/NOS3/IL2	14
BP	GO:0052548	regulation of endopeptidase activity	18/162	425/18670	3.23258e-08	4.96432e-07	2.28085e-07	PTGS2/BAX/CASP9/CASP8/PPARG/MMP9/TNFSF15/AKT1/VEGFA/TP63/POR/RAF1/MYC/F3/BIRC5/SERPINE1/HSF1/CTSD	18
BP	GO:0031663	lipopolysaccharide-mediated signaling pathway	8/162	58/18670	3.58309e-08	5.46478e-07	2.51078e-07	PRKCA/MAPK14/AKT1/MAPK1/NFKBIA/IL1B/CCL2/NOS3	8
BP	GO:0033135	regulation of peptidyl-serine phosphorylation	11/162	139/18670	3.58522e-08	5.46478e-07	2.51078e-07	PTGS2/BCL2/BAX/OPRD1/EGFR/AKT1/VEGFA/IL6/RAF1/CAV1/IFNG	11
BP	GO:0051052	regulation of DNA metabolic process	18/162	429/18670	3.72723e-08	5.66012e-07	2.60053e-07	BAX/JUN/PPARG/CCNA2/CHEK1/IL4/EGFR/AKT1/CDKN1A/MAPK1/IL10/IL6/MYC/GJA1/IL2/PARP1/CHEK2/HSF1	18
BP	GO:0043523	regulation of neuron apoptotic process	13/162	210/18670	3.78879e-08	5.72e-07	2.62804e-07	BCL2/BAX/CASP9/JUN/CASP3/BCL2L1/SOD1/HIF1A/HMOX1/CCL2/NQO1/PARP1/ERBB3	13
BP	GO:0010632	regulation of epithelial cell migration	15/162	291/18670	3.79466e-08	5.72e-07	2.62804e-07	PTGS2/JUN/PRKCA/PPARG/KDR/MMP9/IL4/AKT1/VEGFA/HIF1A/HMOX1/NOS3/HSPB1/IFNG/NFE2L2	15
BP	GO:0042737	drug catabolic process	11/162	140/18670	3.8621e-08	5.80024e-07	2.66491e-07	ACHE/MAOB/SLC6A3/MAOA/CYP3A4/CYP1A2/CYP2B6/POR/DUOX2/NR1I2/MPO	11
BP	GO:1902042	negative regulation of extrinsic apoptotic signaling pathway via death domain receptors	7/162	39/18670	3.96049e-08	5.92623e-07	2.72279e-07	CASP8/BCL2L1/RAF1/HMOX1/ICAM1/NOS3/SERPINE1	7
BP	GO:0006939	smooth muscle contraction	10/162	110/18670	4.0765e-08	6.05545e-07	2.78216e-07	PTGS2/CHRM3/ADRA1A/CHRM2/ADRA1B/ADRB2/ADRA2A/SOD1/CAV1/PTGER3	10
BP	GO:0033559	unsaturated fatty acid metabolic process	10/162	110/18670	4.0765e-08	6.05545e-07	2.78216e-07	PTGS2/PTGS1/CYP1A2/CYP2B6/CYP1A1/IL1B/CYP1B1/ALOX5/GSTP1/GSTM2	10
BP	GO:0097755	positive regulation of blood vessel diameter	8/162	59/18670	4.11481e-08	6.09022e-07	2.79813e-07	ADRB2/ADRB1/EGFR/SOD1/HMOX1/GJA1/NOS3/PPARD	8
BP	GO:0045637	regulation of myeloid cell differentiation	14/162	251/18670	4.13734e-08	6.10145e-07	2.8033e-07	JUN/CASP8/PRKCA/MAPK14/IL4/FOS/EIF6/RB1/NFKBIA/HIF1A/STAT1/MYC/PRKCB/IFNG	14
BP	GO:0051249	regulation of lymphocyte activation	19/162	485/18670	4.51803e-08	6.63891e-07	3.05023e-07	BCL2/CASP3/IL4/AKT1/CDKN1A/IL10/IL6/SOD1/ERBB2/CAV1/IL1B/CCL2/VCAM1/IL2/IFNG/AHR/IGF2/CD40LG/IRF1	19
BP	GO:0051924	regulation of calcium ion transport	14/162	254/18670	4.7993e-08	7.02693e-07	3.2285e-07	PTGS2/BCL2/BAX/ADRA2A/OPRD1/EGF/CAV1/GJA1/ICAM1/CCL2/NOS3/CXCL11/CXCL10/GSTM2	14
BP	GO:0060249	anatomical structure homeostasis	18/162	437/18670	4.93112e-08	7.19415e-07	3.30533e-07	ADRB2/BCL2/BAX/PRKCA/AKR1B1/EGFR/VEGFA/MAPK1/RB1/IL6/SOD1/HIF1A/ACACA/MYC/NOS3/HSPB1/PARP1/SPP1	18
BP	GO:0022409	positive regulation of cell-cell adhesion	14/162	255/18670	5.04038e-08	7.32739e-07	3.36655e-07	RELA/IL4/AKT1/IL10/IL6/CAV1/ICAM1/IL1B/CCL2/VCAM1/IL2/IFNG/IGF2/CD40LG	14
BP	GO:0090303	positive regulation of wound healing	8/162	61/18670	5.38484e-08	7.77282e-07	3.5712e-07	F7/ADRA2A/F3/DUOX2/THBD/SERPINE1/NFE2L2/PPARD	8
BP	GO:1905953	negative regulation of lipid localization	8/162	61/18670	5.38484e-08	7.77282e-07	3.5712e-07	PPARG/AKT1/EGF/IL6/NFKBIA/PPARA/PPARD/CRP	8
BP	GO:0006690	icosanoid metabolic process	10/162	114/18670	5.74288e-08	8.23146e-07	3.78192e-07	PTGS2/PTGS1/PON1/LTA4H/CYP1A2/CYP2B6/CYP1A1/IL1B/CYP1B1/ALOX5	10
BP	GO:0042035	regulation of cytokine biosynthetic process	10/162	114/18670	5.74288e-08	8.23146e-07	3.78192e-07	RELA/IL4/IL10/IL6/HMOX1/IL1B/HSPB1/IFNG/IL1A/IRF1	10
BP	GO:0008625	extrinsic apoptotic signaling pathway via death domain receptors	9/162	86/18670	5.79631e-08	8.27899e-07	3.80376e-07	BCL2/BAX/CASP8/BCL2L1/RAF1/HMOX1/ICAM1/NOS3/SERPINE1	9
BP	GO:0010001	glial cell differentiation	13/162	218/18670	5.88633e-08	8.34919e-07	3.83601e-07	PPARG/RELA/DRD3/EGFR/AKT1/MAPK1/IL6/SOD1/ERBB2/IL1B/IFNG/GSTP1/ERBB3	13
BP	GO:1903039	positive regulation of leukocyte cell-cell adhesion	13/162	218/18670	5.88633e-08	8.34919e-07	3.83601e-07	RELA/IL4/AKT1/IL6/CAV1/ICAM1/IL1B/CCL2/VCAM1/IL2/IFNG/IGF2/CD40LG	13
BP	GO:0090257	regulation of muscle system process	14/162	259/18670	6.11826e-08	8.64814e-07	3.97336e-07	PTGS2/CHRM3/ADRA1A/CHRM2/ADRA1B/ADRB2/PRKCA/ADRA2A/SOD1/CAV1/NOS3/PARP1/PPARA/GSTM2	14
BP	GO:0032963	collagen metabolic process	10/162	115/18670	6.24332e-08	8.79447e-07	4.0406e-07	PPARG/MMP2/MMP9/MMP3/IL6/MMP1/HIF1A/COL1A1/PPARD/CTSD	10
BP	GO:0015850	organic hydroxy compound transport	14/162	262/18670	7.05906e-08	9.90937e-07	4.55283e-07	NCOA2/SLC6A4/PON1/PPARG/MAOB/RXRA/ADRA2A/SLC6A3/CHRM5/DRD3/EGF/NFKBIA/CAV1/SPP1	14
BP	GO:1904035	regulation of epithelial cell apoptotic process	9/162	88/18670	7.096e-08	9.92711e-07	4.56099e-07	KDR/IL4/IL6/HMOX1/ICAM1/CCL2/SERPINE1/NFE2L2/CD40LG	9
BP	GO:2000045	regulation of G1/S transition of mitotic cell cycle	12/162	184/18670	7.28677e-08	1.01592e-06	4.66762e-07	BCL2/BAX/EGFR/AKT1/CCND1/CDKN1A/RB1/CYP1A1/CCL2/CCNB1/CHEK2/E2F1	12
BP	GO:0010876	lipid localization	17/162	400/18670	7.59291e-08	1.055e-06	4.84718e-07	NCOA2/PON1/NOS2/PPARG/RXRA/DRD3/AKT1/EGF/IL6/NFKBIA/ACACA/CAV1/IL1B/PPARA/PPARD/CRP/SPP1	17
BP	GO:0032800	receptor biosynthetic process	6/162	26/18670	7.75657e-08	1.07409e-06	4.93487e-07	PPARG/ACHE/IL10/HIF1A/IFNG/PPARA	6
BP	GO:0032768	regulation of monooxygenase activity	8/162	64/18670	7.91723e-08	1.09263e-06	5.02006e-07	EGFR/AKT1/POR/HIF1A/CAV1/IL1B/NOS3/IFNG	8
BP	GO:0072577	endothelial cell apoptotic process	8/162	65/18670	8.96237e-08	1.2327e-06	5.66362e-07	KDR/IL4/IL10/ICAM1/CCL2/SERPINE1/NFE2L2/CD40LG	8
BP	GO:0046688	response to copper ion	7/162	44/18670	9.51479e-08	1.30075e-06	5.97626e-07	CYP1A2/SOD1/CYP1A1/ICAM1/IL1A/NFE2L2/HSF1	7
BP	GO:0045639	positive regulation of myeloid cell differentiation	9/162	91/18670	9.52079e-08	1.30075e-06	5.97626e-07	JUN/CASP8/PRKCA/MAPK14/FOS/RB1/HIF1A/STAT1/IFNG	9
BP	GO:0043491	protein kinase B signaling	14/162	269/18670	9.78274e-08	1.33208e-06	6.12022e-07	F7/ESR1/KDR/DRD3/EGFR/AKT1/EGF/ERBB2/F3/IL1B/CCL2/INSR/IGF2/ERBB3	14
BP	GO:1902175	regulation of oxidative stress-induced intrinsic apoptotic signaling pathway	6/162	27/18670	9.90144e-08	1.34377e-06	6.1739e-07	AKT1/SOD1/HIF1A/HSPB1/NFE2L2/PARP1	6
BP	GO:0040014	regulation of multicellular organism growth	8/162	66/18670	1.0124e-07	1.3649e-06	6.27098e-07	ADRB2/BCL2/SLC6A3/ADRB1/DRD3/SOD1/HSF1/IGF2	8
BP	GO:0045428	regulation of nitric oxide biosynthetic process	8/162	66/18670	1.0124e-07	1.3649e-06	6.27098e-07	PTGS2/AKT1/IL10/CAV1/ICAM1/IL1B/IFNG/INSR	8
BP	GO:0045927	positive regulation of growth	14/162	270/18670	1.02411e-07	1.37615e-06	6.32267e-07	BCL2/MAPK14/SLC6A3/EGFR/AKT1/VEGFA/MAPK1/ERBB2/IL2/CCNB1/INSR/PPARD/HSF1/IGF2	14
BP	GO:0071478	cellular response to radiation	12/162	191/18670	1.09756e-07	1.47001e-06	6.75393e-07	PTGS2/BAX/CASP9/MAPK14/CHEK1/BCL2L1/CDKN1A/ELK1/MYC/PARP1/CHEK2/HSF1	12
BP	GO:0042108	positive regulation of cytokine biosynthetic process	8/162	67/18670	1.14126e-07	1.51858e-06	6.97708e-07	RELA/IL6/HMOX1/IL1B/HSPB1/IFNG/IL1A/IRF1	8
BP	GO:0048662	negative regulation of smooth muscle cell proliferation	8/162	67/18670	1.14126e-07	1.51858e-06	6.97708e-07	PPARG/CDKN1A/IL10/HMOX1/IFNG/GSTP1/PPARD/IGFBP3	8
BP	GO:0003073	regulation of systemic arterial blood pressure	9/162	93/18670	1.15125e-07	1.52196e-06	6.9926e-07	ADRA1A/ADRA1B/ADRB2/AR/ADRB1/DRD5/DRD3/GJA1/NOS3	9
BP	GO:0007589	body fluid secretion	9/162	93/18670	1.15125e-07	1.52196e-06	6.9926e-07	CHRM3/CHRM1/SLC6A3/VEGFA/CCND1/HIF1A/CAV1/GJA1/HK2	9
BP	GO:0043112	receptor metabolic process	12/162	192/18670	1.16204e-07	1.53127e-06	7.03539e-07	PPARG/ACHE/DRD3/VEGFA/IL10/EGF/HIF1A/CAV1/SELE/CXCL8/IFNG/PPARA	12
BP	GO:0042129	regulation of T cell proliferation	11/162	156/18670	1.17618e-07	1.53996e-06	7.07532e-07	CASP3/IL4/IL10/IL6/ERBB2/IL1B/VCAM1/IL2/IGF2/CD40LG/IRF1	11
BP	GO:0043535	regulation of blood vessel endothelial cell migration	11/162	156/18670	1.17618e-07	1.53996e-06	7.07532e-07	PTGS2/PRKCA/PPARG/KDR/AKT1/VEGFA/HIF1A/HMOX1/NOS3/HSPB1/NFE2L2	11
BP	GO:0042089	cytokine biosynthetic process	10/162	123/18670	1.18411e-07	1.5454e-06	7.10029e-07	RELA/IL4/IL10/IL6/HMOX1/IL1B/HSPB1/IFNG/IL1A/IRF1	10
BP	GO:1905952	regulation of lipid localization	11/162	157/18670	1.25542e-07	1.63325e-06	7.50391e-07	PON1/PPARG/AKT1/EGF/IL6/NFKBIA/IL1B/PPARA/PPARD/CRP/SPP1	11
BP	GO:0051101	regulation of DNA binding	10/162	124/18670	1.27846e-07	1.65458e-06	7.60191e-07	JUN/PPARG/MMP9/EGF/RB1/NFKBIA/HMOX1/IFNG/PARP1/E2F1	10
BP	GO:0019915	lipid storage	8/162	68/18670	1.28397e-07	1.65458e-06	7.60191e-07	PPARG/IL6/NFKBIA/CAV1/IL1B/PPARA/PPARD/CRP	8
BP	GO:0071242	cellular response to ammonium ion	8/162	68/18670	1.28397e-07	1.65458e-06	7.60191e-07	CHRM3/CHRM1/CHRM2/OPRM1/CASP3/CCNA2/CHRM5/MAPK1	8
BP	GO:0034349	glial cell apoptotic process	5/162	15/18670	1.29436e-07	1.66272e-06	7.63931e-07	CASP9/CASP3/PRKCA/RB1/CCL2	5
BP	GO:0043467	regulation of generation of precursor metabolites and energy	11/162	158/18670	1.33937e-07	1.71514e-06	7.88018e-07	NOS2/GSK3B/IL4/AKT1/EIF6/HIF1A/CCNB1/IFNG/INSR/PPARA/IGF2	11
BP	GO:0030198	extracellular matrix organization	16/162	368/18670	1.37683e-07	1.75761e-06	8.07527e-07	PRSS1/KDR/CTRB1/MMP2/MMP9/MMP3/RB1/IL6/MMP1/ICAM1/VCAM1/CYP1B1/SERPINE1/COL1A1/COL3A1/SPP1	16
BP	GO:0042100	B cell proliferation	9/162	95/18670	1.38576e-07	1.76349e-06	8.10233e-07	BCL2/BAX/CASP3/IL4/CDKN1A/IL10/IL2/AHR/CD40LG	9
BP	GO:0010952	positive regulation of peptidase activity	12/162	197/18670	1.53805e-07	1.95122e-06	8.96485e-07	BAX/CASP9/CASP8/PPARG/MAPK14/TNFSF15/CAV1/MYC/F3/HSF1/CTSD/PCOLCE	12
BP	GO:0010575	positive regulation of vascular endothelial growth factor production	6/162	29/18670	1.56629e-07	1.9809e-06	9.10119e-07	PTGS2/IL6/HIF1A/IL1B/CYP1B1/IL1A	6
BP	GO:0043062	extracellular structure organization	17/162	422/18670	1.63135e-07	2.05681e-06	9.44994e-07	PRSS1/KDR/CTRB1/MMP2/MMP9/MMP3/RB1/IL6/MMP1/ICAM1/VCAM1/CYP1B1/SERPINE1/COL1A1/MPO/COL3A1/SPP1	17
BP	GO:0051591	response to cAMP	9/162	97/18670	1.66078e-07	2.08747e-06	9.59084e-07	JUN/RELA/SLC6A3/FOS/STAT1/DUOX2/THBD/COL1A1/AHR	9
BP	GO:0010595	positive regulation of endothelial cell migration	10/162	128/18670	1.72533e-07	2.16196e-06	9.93307e-07	PTGS2/PRKCA/KDR/AKT1/VEGFA/HIF1A/HMOX1/NOS3/HSPB1/NFE2L2	10
BP	GO:0007595	lactation	7/162	48/18670	1.77575e-07	2.21833e-06	1.01921e-06	SLC6A3/VEGFA/CCND1/HIF1A/CAV1/GJA1/HK2	7
BP	GO:0032409	regulation of transporter activity	14/162	283/18670	1.8244e-07	2.27216e-06	1.04394e-06	ADRB2/OPRM1/BCL2/PON1/PPARG/ADRA2A/HTR3A/MMP9/DRD3/CAV1/GJA1/CCL2/IFNG/GSTM2	14
BP	GO:0042759	long-chain fatty acid biosynthetic process	6/162	30/18670	1.94387e-07	2.41359e-06	1.10892e-06	PTGS2/LTA4H/CYP3A4/CYP1A2/CYP1A1/ALOX5	6
BP	GO:0051235	maintenance of location	15/162	330/18670	1.9561e-07	2.42141e-06	1.11251e-06	BAX/PPARG/AKT1/IL10/IL6/NFKBIA/CAV1/IL1B/CXCL11/PPARA/PPARD/CRP/CXCL10/HK2/GSTM2	15
BP	GO:0051881	regulation of mitochondrial membrane potential	8/162	72/18670	2.01882e-07	2.47692e-06	1.13801e-06	BCL2/BAX/KDR/OPRD1/AKT1/BCL2L1/SOD1/PARP1	8
BP	GO:0061180	mammary gland epithelium development	8/162	72/18670	2.01882e-07	2.47692e-06	1.13801e-06	PGR/BAX/ESR1/AR/AKT1/CCND1/MAPK1/HIF1A	8
BP	GO:1902806	regulation of cell cycle G1/S phase transition	12/162	202/18670	2.01913e-07	2.47692e-06	1.13801e-06	BCL2/BAX/EGFR/AKT1/CCND1/CDKN1A/RB1/CYP1A1/CCL2/CCNB1/CHEK2/E2F1	12
BP	GO:0003044	regulation of systemic arterial blood pressure mediated by a chemical signal	7/162	49/18670	2.0567e-07	2.51545e-06	1.15572e-06	ADRA1A/ADRA1B/ADRB2/ADRB1/DRD5/DRD3/NOS3	7
BP	GO:0070838	divalent metal ion transport	18/162	483/18670	2.19691e-07	2.67053e-06	1.22697e-06	PTGS2/ADRA1A/OPRM1/BCL2/BAX/ADRA2A/OPRD1/EGF/CAV1/GJA1/ICAM1/CCL2/PRKCB/NOS3/IFNG/CXCL11/CXCL10/GSTM2	18
BP	GO:0032147	activation of protein kinase activity	15/162	333/18670	2.19744e-07	2.67053e-06	1.22697e-06	ADRB2/MAPK14/ADRA2A/TNFSF15/IL4/EGFR/AKT1/VEGFA/MAPK1/EGF/RAF1/SOD1/IL1B/INSR/CD40LG	15
BP	GO:0042176	regulation of protein catabolic process	16/162	381/18670	2.20311e-07	2.67053e-06	1.22697e-06	NOS2/GSK3B/RELA/ADRA2A/EGFR/AKT1/IL10/EGF/ODC1/CAV1/GJA1/IL1B/IFNG/NFE2L2/PSMD3/CHEK2	16
BP	GO:1901568	fatty acid derivative metabolic process	11/162	167/18670	2.34963e-07	2.83972e-06	1.3047e-06	PTGS2/PTGS1/PON1/LTA4H/CYP1A2/CYP2B6/ACACA/CYP1A1/IL1B/CYP1B1/ALOX5	11
BP	GO:0009409	response to cold	7/162	50/18670	2.37418e-07	2.86092e-06	1.31444e-06	ADRB2/CASP8/PPARG/ADRB1/FOS/NFKBIA/CXCL10	7
BP	GO:1902895	positive regulation of pri-miRNA transcription by RNA polymerase II	6/162	31/18670	2.39318e-07	2.87533e-06	1.32106e-06	JUN/RELA/FOS/IL10/HIF1A/NR3C1	6
BP	GO:0006816	calcium ion transport	17/162	434/18670	2.42526e-07	2.90533e-06	1.33485e-06	PTGS2/ADRA1A/OPRM1/BCL2/BAX/ADRA2A/OPRD1/EGF/CAV1/GJA1/ICAM1/CCL2/PRKCB/NOS3/CXCL11/CXCL10/GSTM2	17
BP	GO:1903036	positive regulation of response to wounding	8/162	74/18670	2.50508e-07	2.99218e-06	1.37475e-06	F7/ADRA2A/F3/DUOX2/THBD/SERPINE1/NFE2L2/PPARD	8
BP	GO:0050665	hydrogen peroxide biosynthetic process	5/162	17/18670	2.62996e-07	3.11933e-06	1.43317e-06	MAOB/CYP1A2/SOD1/CYP1A1/DUOX2	5
BP	GO:0002064	epithelial cell development	12/162	207/18670	2.63013e-07	3.11933e-06	1.43317e-06	PGR/ESR1/AR/GSK3B/VEGFA/CDKN1A/TP63/SOD1/HIF1A/GJA1/ICAM1/IL1B	12
BP	GO:0072511	divalent inorganic cation transport	18/162	489/18670	2.63444e-07	3.11933e-06	1.43317e-06	PTGS2/ADRA1A/OPRM1/BCL2/BAX/ADRA2A/OPRD1/EGF/CAV1/GJA1/ICAM1/CCL2/PRKCB/NOS3/IFNG/CXCL11/CXCL10/GSTM2	18
BP	GO:0051100	negative regulation of binding	11/162	169/18670	2.64959e-07	3.1226e-06	1.43467e-06	ADRB2/BAX/JUN/GSK3B/AKT1/IL10/NFKBIA/HMOX1/CAV1/PPARA/E2F1	11
BP	GO:0048565	digestive tract development	10/162	134/18670	2.65266e-07	3.1226e-06	1.43467e-06	BCL2/EGFR/CDKN1A/RB1/TP63/HIF1A/CYP1A1/CXCL8/CCNB1/COL3A1	10
BP	GO:0045930	negative regulation of mitotic cell cycle	15/162	338/18670	2.66013e-07	3.1226e-06	1.43467e-06	BCL2/BAX/CHEK1/EGFR/CCND1/BCL2L1/CDKN1A/IL10/RB1/CCL2/CCNB1/TOP2A/PSMD3/CHEK2/E2F1	15
BP	GO:1903201	regulation of oxidative stress-induced cell death	8/162	75/18670	2.78369e-07	3.25827e-06	1.497e-06	MMP3/AKT1/IL10/SOD1/HIF1A/HSPB1/NFE2L2/PARP1	8
BP	GO:0050921	positive regulation of chemotaxis	10/162	135/18670	2.84371e-07	3.31901e-06	1.52491e-06	F7/MAPK14/KDR/VEGFA/IL6/F3/CXCL8/HSPB1/SERPINE1/CXCL10	10
BP	GO:0008630	intrinsic apoptotic signaling pathway in response to DNA damage	9/162	104/18670	3.03192e-07	3.5286e-06	1.62121e-06	BCL2/BAX/CASP9/BCL2L1/CDKN1A/TP63/HMOX1/CHEK2/E2F1	9
BP	GO:0046902	regulation of mitochondrial membrane permeability	8/162	76/18670	3.08843e-07	3.58416e-06	1.64673e-06	BCL2/BAX/CASP8/GSK3B/BCL2L1/TP63/E2F1/HK2	8
BP	GO:0072330	monocarboxylic acid biosynthetic process	15/162	343/18670	3.20924e-07	3.71381e-06	1.7063e-06	PTGS2/PTGS1/LTA4H/CYP3A4/CYP1A2/EIF6/HIF1A/ACACA/CYP1A1/IL1B/IFNG/ALOX5/INSR/PPARA/HK2	15
BP	GO:0046425	regulation of JAK-STAT cascade	10/162	137/18670	3.26233e-07	3.76459e-06	1.72963e-06	AKR1B1/IL4/IL10/EGF/IL6/CAV1/IL2/CYP1B1/IFNG/HSF1	10
BP	GO:0010469	regulation of signaling receptor activity	11/162	173/18670	3.35292e-07	3.85822e-06	1.77265e-06	ADRB2/OPRM1/ESR2/NCF1/ADRA2A/PLAU/IL10/EGF/CCL2/SERPINE1/IFNG	11
BP	GO:0044843	cell cycle G1/S phase transition	14/162	298/18670	3.41838e-07	3.92249e-06	1.80218e-06	BCL2/BAX/CCNA2/EGFR/AKT1/CCND1/CDKN1A/RB1/MYC/CYP1A1/CCL2/CCNB1/CHEK2/E2F1	14
BP	GO:0045840	positive regulation of mitotic nuclear division	7/162	53/18670	3.58482e-07	4.10196e-06	1.88464e-06	DRD3/EGF/RB1/IL1B/IL1A/INSR/IGF2	7
BP	GO:0072347	response to anesthetic	8/162	78/18670	3.78445e-07	4.31829e-06	1.98403e-06	OPRM1/F7/CCNA2/RELA/SLC6A3/HTR3A/DRD5/DRD3	8
BP	GO:0051341	regulation of oxidoreductase activity	9/162	107/18670	3.86996e-07	4.40356e-06	2.02321e-06	DRD5/EGFR/AKT1/POR/HIF1A/CAV1/IL1B/NOS3/IFNG	9
BP	GO:0009408	response to heat	11/162	176/18670	3.984e-07	4.52073e-06	2.07704e-06	PTGS2/GSK3B/AKT1/CDKN1A/MAPK1/SOD1/HMOX1/NOS3/IL1A/HSF1/CXCL10	11
BP	GO:0032869	cellular response to insulin stimulus	12/162	216/18670	4.15577e-07	4.70259e-06	2.16059e-06	PPARG/GSK3B/RELA/AKT1/STAT1/IL1B/PRKCB/GSTP1/PARP1/SLC2A4/INSR/IGF2	12
BP	GO:1904659	glucose transmembrane transport	9/162	108/18670	4.19072e-07	4.72903e-06	2.17274e-06	MAPK14/AKT1/IL1B/PRKCB/NFE2L2/SLC2A4/INSR/PPARD/HK2	9
BP	GO:0010574	regulation of vascular endothelial growth factor production	6/162	34/18670	4.2784e-07	4.81467e-06	2.21209e-06	PTGS2/IL6/HIF1A/IL1B/CYP1B1/IL1A	6
BP	GO:0050920	regulation of chemotaxis	12/162	217/18670	4.36639e-07	4.9002e-06	2.25138e-06	F7/MAPK14/KDR/VEGFA/IL6/F3/CCL2/CXCL8/HSPB1/SERPINE1/GSTP1/CXCL10	12
BP	GO:0038127	ERBB signaling pathway	10/162	142/18670	4.55373e-07	5.08252e-06	2.33515e-06	PRKCA/NCF1/ADRA2A/MMP9/EGFR/AKT1/MAPK1/EGF/ERBB2/ERBB3	10
BP	GO:1900542	regulation of purine nucleotide metabolic process	10/162	142/18670	4.55373e-07	5.08252e-06	2.33515e-06	NOS2/IL4/EIF6/HIF1A/NOS3/CCNB1/IFNG/PARP1/INSR/PPARA	10
BP	GO:0001541	ovarian follicle development	7/162	55/18670	4.65127e-07	5.17723e-06	2.37866e-06	BCL2/BAX/ESR1/VEGFA/BCL2L1/SOD1/ICAM1	7
BP	GO:0071347	cellular response to interleukin-1	11/162	179/18670	4.71785e-07	5.23706e-06	2.40616e-06	RELA/IL6/NFKBIA/HIF1A/ICAM1/IL1B/CCL2/CXCL8/IL1A/PSMD3/CHUK	11
BP	GO:0007213	G protein-coupled acetylcholine receptor signaling pathway	5/162	19/18670	4.87311e-07	5.39475e-06	2.47861e-06	CHRM3/CHRM1/CHRM2/OPRM1/CHRM5	5
BP	GO:0043534	blood vessel endothelial cell migration	11/162	180/18670	4.9877e-07	5.50669e-06	2.53003e-06	PTGS2/PRKCA/PPARG/KDR/AKT1/VEGFA/HIF1A/HMOX1/NOS3/HSPB1/NFE2L2	11
BP	GO:0002526	acute inflammatory response	12/162	220/18670	5.0564e-07	5.56749e-06	2.55797e-06	PTGS2/OPRM1/PPARG/IL6/F3/ICAM1/IL1B/VCAM1/PTGER3/IL1A/GSTP1/CRP	12
BP	GO:0071312	cellular response to alkaloid	6/162	35/18670	5.1267e-07	5.61463e-06	2.57963e-06	OPRM1/CASP3/CCNA2/BCL2L1/ICAM1/GSTM2	6
BP	GO:1901030	positive regulation of mitochondrial outer membrane permeabilization involved in apoptotic signaling pathway	6/162	35/18670	5.1267e-07	5.61463e-06	2.57963e-06	BCL2/BAX/CASP8/GSK3B/TP63/E2F1	6
BP	GO:0001667	ameboidal-type cell migration	17/162	461/18670	5.63959e-07	6.15982e-06	2.83011e-06	PTGS2/JUN/PRKCA/PPARG/KDR/MMP9/IL4/AKT1/VEGFA/HIF1A/HMOX1/NOS3/HSPB1/CYP1B1/IFNG/NFE2L2/PPARD	17
BP	GO:0001938	positive regulation of endothelial cell proliferation	9/162	112/18670	5.71564e-07	6.20968e-06	2.85302e-06	JUN/PRKCA/KDR/AKT1/VEGFA/IL10/HIF1A/HMOX1/F3	9
BP	GO:0008645	hexose transmembrane transport	9/162	112/18670	5.71564e-07	6.20968e-06	2.85302e-06	MAPK14/AKT1/IL1B/PRKCB/NFE2L2/SLC2A4/INSR/PPARD/HK2	9
BP	GO:0023061	signal release	17/162	462/18670	5.81161e-07	6.29719e-06	2.89323e-06	ADRA1A/CHRM2/OPRM1/PRKCA/NOS2/GSK3B/ADRA2A/EGFR/IL6/RAF1/HIF1A/GJA1/IL1B/PRKCB/IFNG/PPARD/SPP1	17
BP	GO:0045444	fat cell differentiation	12/162	223/18670	5.8417e-07	6.31305e-06	2.90051e-06	PTGS2/ADRB2/PPARG/MAPK14/ADRB1/AKT1/CCND1/IL6/RUNX1T1/SLC2A4/PPARD/E2F1	12
BP	GO:0006140	regulation of nucleotide metabolic process	10/162	146/18670	5.88949e-07	6.33121e-06	2.90885e-06	NOS2/IL4/EIF6/HIF1A/NOS3/CCNB1/IFNG/PARP1/INSR/PPARA	10
BP	GO:1904892	regulation of STAT cascade	10/162	146/18670	5.88949e-07	6.33121e-06	2.90885e-06	AKR1B1/IL4/IL10/EGF/IL6/CAV1/IL2/CYP1B1/IFNG/HSF1	10
BP	GO:0045981	positive regulation of nucleotide metabolic process	7/162	57/18670	5.97249e-07	6.38682e-06	2.93441e-06	NOS2/IL4/HIF1A/NOS3/CCNB1/IFNG/INSR	7
BP	GO:1900544	positive regulation of purine nucleotide metabolic process	7/162	57/18670	5.97249e-07	6.38682e-06	2.93441e-06	NOS2/IL4/HIF1A/NOS3/CCNB1/IFNG/INSR	7
BP	GO:0010573	vascular endothelial growth factor production	6/162	36/18670	6.1081e-07	6.49781e-06	2.9854e-06	PTGS2/IL6/HIF1A/IL1B/CYP1B1/IL1A	6
BP	GO:0042554	superoxide anion generation	6/162	36/18670	6.1081e-07	6.49781e-06	2.9854e-06	NCF1/EGFR/SOD1/DUOX2/GSTP1/CRP	6
BP	GO:0030595	leukocyte chemotaxis	12/162	224/18670	6.12656e-07	6.50052e-06	2.98664e-06	F7/MAPK14/VEGFA/IL10/IL6/IL1B/CCL2/CXCL8/SERPINE1/CXCL11/CXCL2/CXCL10	12
BP	GO:0046620	regulation of organ growth	9/162	113/18670	6.16459e-07	6.52392e-06	2.9974e-06	SLC6A4/MAPK14/AKT1/MAPK1/POR/SOD1/GJA1/CCNB1/PPARA	9
BP	GO:0048639	positive regulation of developmental growth	11/162	184/18670	6.20845e-07	6.55337e-06	3.01093e-06	BCL2/MAPK14/SLC6A3/AKT1/VEGFA/MAPK1/CCNB1/INSR/PPARD/HSF1/IGF2	11
BP	GO:0002262	myeloid cell homeostasis	10/162	147/18670	6.2727e-07	6.60412e-06	3.03425e-06	BAX/CASP3/MAPK14/VEGFA/RB1/IL6/SOD1/HIF1A/STAT1/HMOX1	10
BP	GO:0050714	positive regulation of protein secretion	13/162	268/18670	6.36527e-07	6.68435e-06	3.07111e-06	MAPK14/ACHE/EGFR/IL10/IL6/HIF1A/GJA1/IL1B/IL2/IFNG/IL1A/PPARD/CHUK	13
BP	GO:0051767	nitric-oxide synthase biosynthetic process	5/162	20/18670	6.45203e-07	6.74081e-06	3.09705e-06	KDR/STAT1/CCL2/IFNG/GSTP1	5
BP	GO:0051769	regulation of nitric-oxide synthase biosynthetic process	5/162	20/18670	6.45203e-07	6.74081e-06	3.09705e-06	KDR/STAT1/CCL2/IFNG/GSTP1	5
BP	GO:1903708	positive regulation of hemopoiesis	11/162	185/18670	6.55205e-07	6.82783e-06	3.13703e-06	JUN/CASP8/PRKCA/MAPK14/IL4/FOS/RB1/HIF1A/STAT1/IL2/IFNG	11
BP	GO:0007249	I-kappaB kinase/NF-kappaB signaling	13/162	269/18670	6.63883e-07	6.88826e-06	3.16479e-06	CASP8/ESR1/RELA/AKT1/NFKBIA/STAT1/HMOX1/GJA1/IL1B/PRKCB/HSPB1/GSTP1/CHUK	13
BP	GO:0015749	monosaccharide transmembrane transport	9/162	114/18670	6.64375e-07	6.88826e-06	3.16479e-06	MAPK14/AKT1/IL1B/PRKCB/NFE2L2/SLC2A4/INSR/PPARD/HK2	9
BP	GO:1902041	regulation of extrinsic apoptotic signaling pathway via death domain receptors	7/162	58/18670	6.74307e-07	6.97353e-06	3.20397e-06	CASP8/BCL2L1/RAF1/HMOX1/ICAM1/NOS3/SERPINE1	7
BP	GO:0006066	alcohol metabolic process	15/162	364/18670	6.81401e-07	7.0291e-06	3.2295e-06	PON1/AKR1B1/ADH1C/RXRA/CYP3A4/CYP1A2/IL4/POR/SOD1/ACACA/CYP1A1/IL1B/CYP1B1/IFNG/PPARD	15
BP	GO:0006869	lipid transport	15/162	365/18670	7.05325e-07	7.25757e-06	3.33447e-06	NCOA2/PON1/NOS2/PPARG/RXRA/DRD3/AKT1/EGF/NFKBIA/ACACA/CAV1/IL1B/PPARA/PPARD/SPP1	15
BP	GO:0001558	regulation of cell growth	16/162	416/18670	7.11704e-07	7.30481e-06	3.35617e-06	BCL2/PPARG/ESR2/GSK3B/EGFR/AKT1/VEGFA/CDKN1A/RB1/ERBB2/GJA1/IL2/PPARA/PPARD/SPP1/IGFBP3	16
BP	GO:0070371	ERK1 and ERK2 cascade	14/162	317/18670	7.18254e-07	7.35355e-06	3.37857e-06	ADRA1A/OPRM1/JUN/PRKCA/KDR/EGFR/MAPK1/EGF/ERBB2/MYC/ICAM1/IL1B/CCL2/GSTP1	14
BP	GO:2000273	positive regulation of signaling receptor activity	6/162	37/18670	7.23825e-07	7.39206e-06	3.39626e-06	ADRB2/NCF1/ADRA2A/EGF/CCL2/IFNG	6
BP	GO:1904705	regulation of vascular smooth muscle cell proliferation	8/162	85/18670	7.37876e-07	7.49806e-06	3.44496e-06	JUN/PPARG/MMP2/MMP9/CDKN1A/IL10/HMOX1/GSTP1	8
BP	GO:1990874	vascular smooth muscle cell proliferation	8/162	85/18670	7.37876e-07	7.49806e-06	3.44496e-06	JUN/PPARG/MMP2/MMP9/CDKN1A/IL10/HMOX1/GSTP1	8
BP	GO:2000351	regulation of endothelial cell apoptotic process	7/162	59/18670	7.5954e-07	7.69906e-06	3.53731e-06	KDR/IL4/ICAM1/CCL2/SERPINE1/NFE2L2/CD40LG	7
BP	GO:0007569	cell aging	9/162	116/18670	7.6996e-07	7.76614e-06	3.56813e-06	BCL2/MAPK14/CHEK1/CDKN1A/TP63/SOD1/ICAM1/SERPINE1/CHEK2	9
BP	GO:0034219	carbohydrate transmembrane transport	9/162	116/18670	7.6996e-07	7.76614e-06	3.56813e-06	MAPK14/AKT1/IL1B/PRKCB/NFE2L2/SLC2A4/INSR/PPARD/HK2	9
BP	GO:0016999	antibiotic metabolic process	10/162	151/18670	8.03251e-07	8.08198e-06	3.71324e-06	AKR1B1/MAOB/ADH1C/CYP1A2/MMP3/EGFR/SOD1/CYP1A1/DUOX2/MPO	10
BP	GO:0090559	regulation of membrane permeability	8/162	86/18670	8.0761e-07	8.10587e-06	3.72422e-06	BCL2/BAX/CASP8/GSK3B/BCL2L1/TP63/E2F1/HK2	8
BP	GO:1900371	regulation of purine nucleotide biosynthetic process	9/162	117/18670	8.2799e-07	8.29004e-06	3.80884e-06	NOS2/IL4/EIF6/HIF1A/NOS3/IFNG/PARP1/INSR/PPARA	9
BP	GO:0017000	antibiotic biosynthetic process	5/162	21/18670	8.40907e-07	8.37831e-06	3.84939e-06	MAOB/CYP1A2/SOD1/CYP1A1/DUOX2	5
BP	GO:0055093	response to hyperoxia	5/162	21/18670	8.40907e-07	8.37831e-06	3.84939e-06	PPARG/CDKN1A/CAV1/CYP1A1/COL1A1	5
BP	GO:0016572	histone phosphorylation	6/162	38/18670	8.53405e-07	8.48214e-06	3.89709e-06	PRKCA/CCNA2/CHEK1/IL1B/PRKCB/CCNB1	6
BP	GO:0001892	embryonic placenta development	8/162	87/18670	8.82895e-07	8.75394e-06	4.02198e-06	CASP8/EGFR/AKT1/MAPK1/IL10/HIF1A/HSF1/IGF2	8
BP	GO:0030808	regulation of nucleotide biosynthetic process	9/162	118/18670	8.89764e-07	8.8007e-06	4.04346e-06	NOS2/IL4/EIF6/HIF1A/NOS3/IFNG/PARP1/INSR/PPARA	9
BP	GO:0045807	positive regulation of endocytosis	10/162	153/18670	9.06407e-07	8.94366e-06	4.10914e-06	PPARG/IL4/VEGFA/EGF/SOD1/IL1B/CCL2/SELE/SERPINE1/IFNG	10
BP	GO:0001701	in utero embryonic development	15/162	373/18670	9.25709e-07	9.1121e-06	4.18653e-06	CASP8/AR/RXRA/EGFR/AKT1/VEGFA/BCL2L1/MAPK1/IL10/HIF1A/GJA1/NOS3/CCNB1/HSF1/IGF2	15
BP	GO:0030888	regulation of B cell proliferation	7/162	61/18670	9.57307e-07	9.40048e-06	4.31902e-06	BCL2/CASP3/IL4/CDKN1A/IL10/IL2/AHR	7
BP	GO:0097194	execution phase of apoptosis	8/162	88/18670	9.64088e-07	9.42177e-06	4.32881e-06	BAX/CASP3/CASP8/AKT1/BCL2L1/IL6/TOP2A/HSF1	8
BP	GO:1900407	regulation of cellular response to oxidative stress	8/162	88/18670	9.64088e-07	9.42177e-06	4.32881e-06	MMP3/AKT1/IL10/SOD1/HIF1A/HSPB1/NFE2L2/PARP1	8
BP	GO:0000082	G1/S transition of mitotic cell cycle	13/162	279/18670	1.00103e-06	9.74607e-06	4.4778e-06	BCL2/BAX/EGFR/AKT1/CCND1/CDKN1A/RB1/MYC/CYP1A1/CCL2/CCNB1/CHEK2/E2F1	13
BP	GO:0051188	cofactor biosynthetic process	14/162	326/18670	1.00204e-06	9.74607e-06	4.4778e-06	PTGS2/MAOB/CYP1A2/EIF6/SOD1/HIF1A/ACACA/CYP1A1/DUOX2/IFNG/NFE2L2/INSR/PPARA/HK2	14
BP	GO:0022612	gland morphogenesis	9/162	120/18670	1.02536e-06	9.94918e-06	4.57112e-06	PGR/BCL2/BAX/ESR1/AR/RXRA/EGFR/TP63/CAV1	9
BP	GO:0051047	positive regulation of secretion	16/162	428/18670	1.03435e-06	1.00126e-05	4.60027e-06	SLC6A4/MAPK14/ACHE/DRD3/EGFR/IL10/IL6/HIF1A/GJA1/IL1B/IL2/IFNG/IL1A/PPARD/CHUK/SPP1	16
BP	GO:0010506	regulation of autophagy	14/162	327/18670	1.03908e-06	1.00347e-05	4.6104e-06	ADRA1A/ADRB2/BCL2/CASP3/GSK3B/KDR/IL4/AKT1/IL10/HIF1A/HMOX1/HSPB1/IFNG/HK2	14
BP	GO:0007193	adenylate cyclase-inhibiting G protein-coupled receptor signaling pathway	8/162	89/18670	1.05157e-06	1.01074e-05	4.64383e-06	CHRM3/CHRM1/CHRM2/OPRM1/ADRA2A/CHRM5/OPRD1/DRD3	8
BP	GO:0046427	positive regulation of JAK-STAT cascade	8/162	89/18670	1.05157e-06	1.01074e-05	4.64383e-06	AKR1B1/IL4/IL10/IL6/IL2/CYP1B1/IFNG/HSF1	8
BP	GO:1901522	positive regulation of transcription from RNA polymerase II promoter involved in cellular response to chemical stimulus	5/162	22/18670	1.08062e-06	1.03499e-05	4.75524e-06	RELA/VEGFA/HIF1A/NFE2L2/RUNX2	5
BP	GO:0030856	regulation of epithelial cell differentiation	10/162	156/18670	1.08283e-06	1.03499e-05	4.75524e-06	GSK3B/MMP9/VEGFA/CCND1/TP63/STAT1/CAV1/IL1B/SERPINE1/IFNG	10
BP	GO:0030100	regulation of endocytosis	13/162	281/18670	1.0844e-06	1.03499e-05	4.75524e-06	PPARG/IL4/DRD3/VEGFA/EGF/SOD1/CAV1/IL1B/CCL2/SELE/SERPINE1/IFNG/SLC2A4	13
BP	GO:0001660	fever generation	4/162	10/18670	1.1014e-06	1.04782e-05	4.81416e-06	PTGS2/IL1B/PTGER3/IL1A	4
BP	GO:0016049	cell growth	17/162	484/18670	1.10296e-06	1.04782e-05	4.81416e-06	ADRA1A/BCL2/PPARG/ESR2/GSK3B/EGFR/AKT1/VEGFA/CDKN1A/RB1/ERBB2/GJA1/IL2/PPARA/PPARD/SPP1/IGFBP3	17
BP	GO:0007050	cell cycle arrest	12/162	237/18670	1.11284e-06	1.04988e-05	4.82362e-06	BAX/CCND1/CDKN1A/RB1/MYC/CXCL8/CCNB1/IFNG/CHEK2/RASSF1/E2F1/IRF1	12
BP	GO:0031669	cellular response to nutrient levels	12/162	237/18670	1.11284e-06	1.04988e-05	4.82362e-06	PTGS2/BCL2/JUN/PPARG/CDKN1A/MAPK1/SOD1/HMOX1/ICAM1/COL1A1/NFE2L2/HSF1	12
BP	GO:0043122	regulation of I-kappaB kinase/NF-kappaB signaling	12/162	237/18670	1.11284e-06	1.04988e-05	4.82362e-06	CASP8/ESR1/RELA/AKT1/STAT1/HMOX1/GJA1/IL1B/PRKCB/HSPB1/GSTP1/CHUK	12
BP	GO:1903035	negative regulation of response to wounding	8/162	90/18670	1.14573e-06	1.07841e-05	4.95472e-06	PLAU/CDKN1A/GJA1/NOS3/PLAT/THBD/SERPINE1/SPP1	8
BP	GO:0002685	regulation of leukocyte migration	11/162	196/18670	1.15961e-06	1.08897e-05	5.00325e-06	F7/MAPK14/AKT1/VEGFA/IL6/HMOX1/ICAM1/CCL2/CXCL8/SERPINE1/CXCL10	11
BP	GO:0014909	smooth muscle cell migration	8/162	91/18670	1.24698e-06	1.16833e-05	5.36786e-06	BCL2/PLAU/PLAT/SERPINE1/GSTP1/NFE2L2/PPARD/IGFBP3	8
BP	GO:1904894	positive regulation of STAT cascade	8/162	92/18670	1.35577e-06	1.26589e-05	5.81609e-06	AKR1B1/IL4/IL10/IL6/IL2/CYP1B1/IFNG/HSF1	8
BP	GO:0042572	retinol metabolic process	6/162	41/18670	1.3604e-06	1.26589e-05	5.81609e-06	AKR1B1/ADH1C/CYP3A4/CYP1A2/CYP1A1/CYP1B1	6
BP	GO:0150077	regulation of neuroinflammatory response	6/162	41/18670	1.3604e-06	1.26589e-05	5.81609e-06	PTGS2/MMP9/IL4/MMP3/IL6/IL1B	6
BP	GO:0002793	positive regulation of peptide secretion	13/162	288/18670	1.42713e-06	1.32496e-05	6.0875e-06	MAPK14/ACHE/EGFR/IL10/IL6/HIF1A/GJA1/IL1B/IL2/IFNG/IL1A/PPARD/CHUK	13
BP	GO:2000134	negative regulation of G1/S transition of mitotic cell cycle	9/162	125/18670	1.44503e-06	1.33854e-05	6.14989e-06	BCL2/BAX/CCND1/CDKN1A/RB1/CCL2/CCNB1/CHEK2/E2F1	9
BP	GO:0043405	regulation of MAP kinase activity	14/162	337/18670	1.48285e-06	1.37046e-05	6.29656e-06	MAPK14/ADRA2A/EGFR/VEGFA/MAPK1/EGF/RAF1/SOD1/ERBB2/CAV1/IL1B/GSTP1/INSR/CD40LG	14
BP	GO:0015718	monocarboxylic acid transport	10/162	162/18670	1.52751e-06	1.40855e-05	6.47155e-06	NCOA2/NOS2/PPARG/RXRA/DRD3/AKT1/ACACA/IL1B/PPARA/PPARD	10
BP	GO:0050870	positive regulation of T cell activation	11/162	202/18670	1.55864e-06	1.43402e-05	6.58855e-06	IL4/AKT1/IL6/CAV1/IL1B/CCL2/VCAM1/IL2/IFNG/IGF2/CD40LG	11
BP	GO:0051785	positive regulation of nuclear division	7/162	66/18670	1.64795e-06	1.51159e-05	6.94494e-06	DRD3/EGF/RB1/IL1B/IL1A/INSR/IGF2	7
BP	GO:0043620	regulation of DNA-templated transcription in response to stress	9/162	127/18670	1.65035e-06	1.51159e-05	6.94494e-06	JUN/CHEK1/RELA/VEGFA/HIF1A/HMOX1/NFE2L2/PSMD3/HSF1	9
BP	GO:0006633	fatty acid biosynthetic process	10/162	164/18670	1.70752e-06	1.56045e-05	7.16947e-06	PTGS2/PTGS1/LTA4H/CYP3A4/CYP1A2/EIF6/ACACA/CYP1A1/IL1B/ALOX5	10
BP	GO:0046886	positive regulation of hormone biosynthetic process	4/162	11/18670	1.71907e-06	1.56473e-05	7.18913e-06	POR/HIF1A/IL1B/IFNG	4
BP	GO:0046697	decidualization	5/162	24/18670	1.71987e-06	1.56473e-05	7.18913e-06	PTGS2/MAPK1/GJA1/PPARD/SPP1	5
BP	GO:0051146	striated muscle cell differentiation	13/162	293/18670	1.7279e-06	1.56855e-05	7.20666e-06	ADRA1A/BCL2/CASP3/MAPK14/RXRA/AKT1/VEGFA/RB1/CCNB1/PPARA/CXCL10/CHUK/IGF2	13
BP	GO:0034763	negative regulation of transmembrane transport	9/162	128/18670	1.76212e-06	1.59606e-05	7.33307e-06	KCNH2/ADRA2A/MMP9/DRD3/AKT1/CAV1/IL1B/PRKCB/GSTM2	9
BP	GO:0042180	cellular ketone metabolic process	12/162	248/18670	1.78994e-06	1.61767e-05	7.43236e-06	PTGS2/PPARG/AKR1B1/CYP2B6/AKT1/EIF6/ODC1/CAV1/IL1B/NQO1/PSMD3/PPARA	12
BP	GO:0045429	positive regulation of nitric oxide biosynthetic process	6/162	43/18670	1.81828e-06	1.63966e-05	7.53338e-06	PTGS2/AKT1/ICAM1/IL1B/IFNG/INSR	6
BP	GO:0045926	negative regulation of growth	12/162	249/18670	1.86661e-06	1.67954e-05	7.7166e-06	ADRB2/SLC6A4/BCL2/PPARG/ESR2/ADRB1/CDKN1A/HIF1A/GJA1/PPARA/PPARD/SPP1	12
BP	GO:0048010	vascular endothelial growth factor receptor signaling pathway	8/162	96/18670	1.87558e-06	1.6839e-05	7.73664e-06	MAPK14/KDR/NCF1/VEGFA/HIF1A/IL1B/PRKCB/HSPB1	8
BP	GO:0006109	regulation of carbohydrate metabolic process	11/162	206/18670	1.88749e-06	1.69088e-05	7.7687e-06	NCOA2/GSK3B/AKT1/EIF6/EGF/HIF1A/IFNG/INSR/PPARA/IGFBP3/IGF2	11
BP	GO:0050671	positive regulation of lymphocyte proliferation	9/162	130/18670	2.00536e-06	1.79254e-05	8.23578e-06	BCL2/IL4/CDKN1A/IL6/IL1B/VCAM1/IL2/IGF2/CD40LG	9
BP	GO:0035924	cellular response to vascular endothelial growth factor stimulus	7/162	68/18670	2.0218e-06	1.79815e-05	8.26155e-06	MAPK14/KDR/RELA/AKT1/VEGFA/VCAM1/HSPB1	7
BP	GO:0015908	fatty acid transport	8/162	97/18670	2.02925e-06	1.79815e-05	8.26155e-06	NOS2/PPARG/DRD3/AKT1/ACACA/IL1B/PPARA/PPARD	8
BP	GO:0120162	positive regulation of cold-induced thermogenesis	8/162	97/18670	2.02925e-06	1.79815e-05	8.26155e-06	ADRB2/ACHE/ADRB1/IL4/VEGFA/CAV1/GJA1/HSF1	8
BP	GO:1902882	regulation of response to oxidative stress	8/162	97/18670	2.02925e-06	1.79815e-05	8.26155e-06	MMP3/AKT1/IL10/SOD1/HIF1A/HSPB1/NFE2L2/PARP1	8
BP	GO:0030225	macrophage differentiation	6/162	44/18670	2.09035e-06	1.84032e-05	8.4553e-06	CASP8/PRKCA/MMP9/VEGFA/RB1/PARP1	6
BP	GO:1901028	regulation of mitochondrial outer membrane permeabilization involved in apoptotic signaling pathway	6/162	44/18670	2.09035e-06	1.84032e-05	8.4553e-06	BCL2/BAX/CASP8/GSK3B/TP63/E2F1	6
BP	GO:1904407	positive regulation of nitric oxide metabolic process	6/162	44/18670	2.09035e-06	1.84032e-05	8.4553e-06	PTGS2/AKT1/ICAM1/IL1B/IFNG/INSR	6
BP	GO:0019430	removal of superoxide radicals	5/162	25/18670	2.13481e-06	1.86174e-05	8.55373e-06	SOD1/NOS3/MPO/NFE2L2/NQO1	5
BP	GO:0050927	positive regulation of positive chemotaxis	5/162	25/18670	2.13481e-06	1.86174e-05	8.55373e-06	F7/KDR/VEGFA/F3/CXCL8	5
BP	GO:1903532	positive regulation of secretion by cell	15/162	399/18670	2.135e-06	1.86174e-05	8.55373e-06	SLC6A4/MAPK14/ACHE/EGFR/IL10/IL6/HIF1A/GJA1/IL1B/IL2/IFNG/IL1A/PPARD/CHUK/SPP1	15
BP	GO:0032946	positive regulation of mononuclear cell proliferation	9/162	131/18670	2.13747e-06	1.86174e-05	8.55373e-06	BCL2/IL4/CDKN1A/IL6/IL1B/VCAM1/IL2/IGF2/CD40LG	9
BP	GO:1902807	negative regulation of cell cycle G1/S phase transition	9/162	131/18670	2.13747e-06	1.86174e-05	8.55373e-06	BCL2/BAX/CCND1/CDKN1A/RB1/CCL2/CCNB1/CHEK2/E2F1	9
BP	GO:2001243	negative regulation of intrinsic apoptotic signaling pathway	8/162	98/18670	2.19349e-06	1.90647e-05	8.75921e-06	PTGS2/BCL2/MMP9/AKT1/BCL2L1/HIF1A/HSPB1/NFE2L2	8
BP	GO:0043280	positive regulation of cysteine-type endopeptidase activity involved in apoptotic process	9/162	132/18670	2.27701e-06	1.97486e-05	9.07345e-06	BAX/CASP9/CASP8/PPARG/TNFSF15/MYC/F3/HSF1/CTSD	9
BP	GO:0006937	regulation of muscle contraction	10/162	171/18670	2.49134e-06	2.15617e-05	9.90648e-06	PTGS2/CHRM3/ADRA1A/CHRM2/ADRA1B/ADRB2/ADRA2A/SOD1/CAV1/GSTM2	10
BP	GO:0010623	programmed cell death involved in cell development	4/162	12/18670	2.56117e-06	2.21192e-05	1.01626e-05	BCL2/BAX/IL1B/IL1A	4
BP	GO:0030194	positive regulation of blood coagulation	5/162	26/18670	2.62463e-06	2.25244e-05	1.03488e-05	F7/F3/THBD/SERPINE1/NFE2L2	5
BP	GO:0050926	regulation of positive chemotaxis	5/162	26/18670	2.62463e-06	2.25244e-05	1.03488e-05	F7/KDR/VEGFA/F3/CXCL8	5
BP	GO:1900048	positive regulation of hemostasis	5/162	26/18670	2.62463e-06	2.25244e-05	1.03488e-05	F7/F3/THBD/SERPINE1/NFE2L2	5
BP	GO:0043406	positive regulation of MAP kinase activity	12/162	258/18670	2.69858e-06	2.31104e-05	1.0618e-05	MAPK14/ADRA2A/EGFR/VEGFA/MAPK1/EGF/RAF1/SOD1/ERBB2/IL1B/INSR/CD40LG	12
BP	GO:0010883	regulation of lipid storage	6/162	46/18670	2.7343e-06	2.32216e-05	1.06691e-05	PPARG/IL6/NFKBIA/PPARA/PPARD/CRP	6
BP	GO:0030810	positive regulation of nucleotide biosynthetic process	6/162	46/18670	2.7343e-06	2.32216e-05	1.06691e-05	NOS2/IL4/HIF1A/NOS3/IFNG/INSR	6
BP	GO:1900373	positive regulation of purine nucleotide biosynthetic process	6/162	46/18670	2.7343e-06	2.32216e-05	1.06691e-05	NOS2/IL4/HIF1A/NOS3/IFNG/INSR	6
BP	GO:1904036	negative regulation of epithelial cell apoptotic process	6/162	46/18670	2.7343e-06	2.32216e-05	1.06691e-05	KDR/IL4/HMOX1/ICAM1/SERPINE1/NFE2L2	6
BP	GO:1903426	regulation of reactive oxygen species biosynthetic process	8/162	101/18670	2.7557e-06	2.33548e-05	1.07303e-05	PTGS2/AKT1/IL10/CAV1/ICAM1/IL1B/IFNG/INSR	8
BP	GO:0046394	carboxylic acid biosynthetic process	16/162	462/18670	2.78571e-06	2.35603e-05	1.08247e-05	PTGS2/PTGS1/LTA4H/CYP3A4/CYP1A2/EIF6/EGF/HIF1A/ACACA/CYP1A1/IL1B/IFNG/ALOX5/INSR/PPARA/HK2	16
BP	GO:0016053	organic acid biosynthetic process	16/162	463/18670	2.86399e-06	2.41723e-05	1.11059e-05	PTGS2/PTGS1/LTA4H/CYP3A4/CYP1A2/EIF6/EGF/HIF1A/ACACA/CYP1A1/IL1B/IFNG/ALOX5/INSR/PPARA/HK2	16
BP	GO:0000075	cell cycle checkpoint	11/162	216/18670	2.98961e-06	2.51805e-05	1.15691e-05	BAX/MAPK14/CHEK1/CCND1/BCL2L1/CDKN1A/RB1/CCNB1/TOP2A/CHEK2/E2F1	11
BP	GO:0009895	negative regulation of catabolic process	13/162	308/18670	2.99659e-06	2.51874e-05	1.15723e-05	ADRA1A/BCL2/NOS2/MAPK14/RELA/ADRA2A/EGFR/AKT1/IL10/HMOX1/IL1B/PPARA/E2F1	13
BP	GO:0006953	acute-phase response	6/162	47/18670	3.11208e-06	2.60509e-05	1.1969e-05	PTGS2/IL6/IL1B/PTGER3/IL1A/CRP	6
BP	GO:0070849	response to epidermal growth factor	6/162	47/18670	3.11208e-06	2.60509e-05	1.1969e-05	EGFR/AKT1/MAPK1/ERBB2/COL1A1/GSTP1	6
BP	GO:0050820	positive regulation of coagulation	5/162	27/18670	3.19863e-06	2.66031e-05	1.22227e-05	F7/F3/THBD/SERPINE1/NFE2L2	5
BP	GO:0071450	cellular response to oxygen radical	5/162	27/18670	3.19863e-06	2.66031e-05	1.22227e-05	SOD1/NOS3/MPO/NFE2L2/NQO1	5
BP	GO:0071451	cellular response to superoxide	5/162	27/18670	3.19863e-06	2.66031e-05	1.22227e-05	SOD1/NOS3/MPO/NFE2L2/NQO1	5
BP	GO:0006936	muscle contraction	14/162	360/18670	3.20409e-06	2.66031e-05	1.22227e-05	PTGS2/KCNH2/CHRM3/ADRA1A/CHRM2/ADRA1B/ADRB2/ADRA2A/SOD1/CAV1/GJA1/PTGER3/CHUK/GSTM2	14
BP	GO:0042113	B cell activation	13/162	310/18670	3.2168e-06	2.66544e-05	1.22463e-05	BCL2/BAX/CASP3/CASP8/IL4/CDKN1A/IL10/IL6/VCAM1/PRKCB/IL2/AHR/CD40LG	13
BP	GO:0043627	response to estrogen	7/162	73/18670	3.27692e-06	2.70976e-05	1.24499e-05	F7/ESR1/PPARG/CCND1/MAPK1/HMOX1/CAV1	7
BP	GO:0042326	negative regulation of phosphorylation	16/162	468/18670	3.28584e-06	2.71007e-05	1.24513e-05	BAX/JUN/CASP3/AKT1/CDKN1A/RB1/CAV1/MYC/IL1B/HSPB1/IL2/CCNB1/IFNG/GSTP1/PPARA/IGFBP3	16
BP	GO:0008584	male gonad development	9/162	138/18670	3.29056e-06	2.71007e-05	1.24513e-05	BCL2/BAX/ESR1/AR/CCND1/BCL2L1/GJA1/ICAM1/INSR	9
BP	GO:0048469	cell maturation	10/162	177/18670	3.39564e-06	2.79098e-05	1.28231e-05	PGR/BCL2/PPARG/VEGFA/CDKN1A/RB1/HIF1A/GJA1/CCNB1/RUNX2	10
BP	GO:0014812	muscle cell migration	8/162	104/18670	3.43584e-06	2.81271e-05	1.29229e-05	BCL2/PLAU/PLAT/SERPINE1/GSTP1/NFE2L2/PPARD/IGFBP3	8
BP	GO:0071887	leukocyte apoptotic process	8/162	104/18670	3.43584e-06	2.81271e-05	1.29229e-05	BAX/CASP9/CASP3/AKT1/IL10/IL6/HIF1A/IL2	8
BP	GO:0007586	digestion	9/162	139/18670	3.49252e-06	2.84202e-05	1.30576e-05	PRSS1/CHRM3/CHRM1/ADRA2A/CTRB1/CHRM5/DRD3/PTGER3/MGAM	9
BP	GO:0046546	development of primary male sexual characteristics	9/162	139/18670	3.49252e-06	2.84202e-05	1.30576e-05	BCL2/BAX/ESR1/AR/CCND1/BCL2L1/GJA1/ICAM1/INSR	9
BP	GO:0070665	positive regulation of leukocyte proliferation	9/162	139/18670	3.49252e-06	2.84202e-05	1.30576e-05	BCL2/IL4/CDKN1A/IL6/IL1B/VCAM1/IL2/IGF2/CD40LG	9
BP	GO:0010745	negative regulation of macrophage derived foam cell differentiation	4/162	13/18670	3.67446e-06	2.97231e-05	1.36562e-05	PPARG/NFKBIA/PPARA/CRP	4
BP	GO:0042178	xenobiotic catabolic process	4/162	13/18670	3.67446e-06	2.97231e-05	1.36562e-05	CYP1A1/GSTP1/GSTM1/GSTM2	4
BP	GO:0090399	replicative senescence	4/162	13/18670	3.67446e-06	2.97231e-05	1.36562e-05	CHEK1/CDKN1A/SERPINE1/CHEK2	4
BP	GO:0051099	positive regulation of binding	10/162	179/18670	3.7546e-06	3.02516e-05	1.3899e-05	PON1/PPARG/GSK3B/MMP9/EGF/RB1/CAV1/IFNG/PARP1/HSF1	10
BP	GO:2001235	positive regulation of apoptotic signaling pathway	10/162	179/18670	3.7546e-06	3.02516e-05	1.3899e-05	BCL2/BAX/CASP8/GSK3B/MMP9/BCL2L1/TP63/SOD1/CAV1/E2F1	10
BP	GO:0032770	positive regulation of monooxygenase activity	5/162	28/18670	3.86679e-06	3.08512e-05	1.41745e-05	AKT1/POR/HIF1A/IL1B/IFNG	5
BP	GO:0036296	response to increased oxygen levels	5/162	28/18670	3.86679e-06	3.08512e-05	1.41745e-05	PPARG/CDKN1A/CAV1/CYP1A1/COL1A1	5
BP	GO:0095500	acetylcholine receptor signaling pathway	5/162	28/18670	3.86679e-06	3.08512e-05	1.41745e-05	CHRM3/CHRM1/CHRM2/OPRM1/CHRM5	5
BP	GO:1903831	signal transduction involved in cellular response to ammonium ion	5/162	28/18670	3.86679e-06	3.08512e-05	1.41745e-05	CHRM3/CHRM1/CHRM2/OPRM1/CHRM5	5
BP	GO:1990776	response to angiotensin	5/162	28/18670	3.86679e-06	3.08512e-05	1.41745e-05	PTGS2/RELA/CAV1/NFE2L2/HSF1	5
BP	GO:0022898	regulation of transmembrane transporter activity	12/162	268/18670	3.99254e-06	3.17528e-05	1.45887e-05	ADRB2/OPRM1/BCL2/ADRA2A/HTR3A/MMP9/DRD3/CAV1/GJA1/CCL2/IFNG/GSTM2	12
BP	GO:0051205	protein insertion into membrane	6/162	49/18670	3.99534e-06	3.17528e-05	1.45887e-05	BCL2/BAX/CASP8/EGFR/TP63/E2F1	6
BP	GO:0010565	regulation of cellular ketone metabolic process	10/162	181/18670	4.14606e-06	3.28867e-05	1.51097e-05	PTGS2/PPARG/AKT1/EIF6/ODC1/CAV1/IL1B/NQO1/PSMD3/PPARA	10
BP	GO:0061045	negative regulation of wound healing	7/162	76/18670	4.30214e-06	3.40586e-05	1.56481e-05	PLAU/CDKN1A/GJA1/NOS3/PLAT/THBD/SERPINE1	7
BP	GO:0061138	morphogenesis of a branching epithelium	10/162	182/18670	4.35474e-06	3.44083e-05	1.58088e-05	PGR/BCL2/ESR1/AR/RXRA/VEGFA/IL10/EGF/TP63/MYC	10
BP	GO:0106106	cold-induced thermogenesis	9/162	143/18670	4.41061e-06	3.47155e-05	1.59499e-05	ADRB2/ACHE/ADRB1/IL4/VEGFA/RB1/CAV1/GJA1/HSF1	9
BP	GO:0120161	regulation of cold-induced thermogenesis	9/162	143/18670	4.41061e-06	3.47155e-05	1.59499e-05	ADRB2/ACHE/ADRB1/IL4/VEGFA/RB1/CAV1/GJA1/HSF1	9
BP	GO:0000303	response to superoxide	5/162	29/18670	4.63974e-06	3.64333e-05	1.67392e-05	SOD1/NOS3/MPO/NFE2L2/NQO1	5
BP	GO:1902105	regulation of leukocyte differentiation	12/162	272/18670	4.64669e-06	3.64333e-05	1.67392e-05	JUN/CASP8/PRKCA/IL4/FOS/RB1/SOD1/ERBB2/MYC/IL2/IFNG/IRF1	12
BP	GO:0043542	endothelial cell migration	12/162	273/18670	4.82428e-06	3.77533e-05	1.73456e-05	PTGS2/PRKCA/PPARG/KDR/AKT1/VEGFA/HIF1A/HMOX1/NOS3/HSPB1/CYP1B1/NFE2L2	12
BP	GO:0034765	regulation of ion transmembrane transport	16/162	483/18670	4.90706e-06	3.83276e-05	1.76095e-05	KCNH2/ADRB2/OPRM1/BAX/ADRA2A/HTR3A/MMP9/DRD3/AKT1/CAV1/GJA1/CCL2/IFNG/CXCL11/CXCL10/GSTM2	16
BP	GO:0051054	positive regulation of DNA metabolic process	11/162	228/18670	5.02567e-06	3.91791e-05	1.80007e-05	BAX/JUN/IL4/EGFR/AKT1/MAPK1/IL6/MYC/IL2/PARP1/HSF1	11
BP	GO:0019369	arachidonic acid metabolic process	6/162	51/18670	5.07239e-06	3.93182e-05	1.80647e-05	PTGS2/PTGS1/CYP1A2/CYP2B6/CYP1A1/CYP1B1	6
BP	GO:0050999	regulation of nitric-oxide synthase activity	6/162	51/18670	5.07239e-06	3.93182e-05	1.80647e-05	EGFR/AKT1/HIF1A/CAV1/IL1B/NOS3	6
BP	GO:0097366	response to bronchodilator	6/162	51/18670	5.07239e-06	3.93182e-05	1.80647e-05	CCNA2/DRD5/DRD3/MMP3/SOD1/ICAM1	6
BP	GO:0010827	regulation of glucose transmembrane transport	7/162	78/18670	5.12403e-06	3.95683e-05	1.81796e-05	MAPK14/AKT1/IL1B/PRKCB/NFE2L2/INSR/HK2	7
BP	GO:0072332	intrinsic apoptotic signaling pathway by p53 class mediator	7/162	78/18670	5.12403e-06	3.95683e-05	1.81796e-05	BCL2/BAX/CDKN1A/TP63/CHEK2/E2F1/E2F2	7
BP	GO:0001933	negative regulation of protein phosphorylation	15/162	429/18670	5.16014e-06	3.9772e-05	1.82731e-05	BAX/JUN/CASP3/AKT1/CDKN1A/RB1/CAV1/MYC/IL1B/HSPB1/IL2/CCNB1/IFNG/GSTP1/IGFBP3	15
BP	GO:0035264	multicellular organism growth	9/162	146/18670	5.22857e-06	4.01599e-05	1.84514e-05	ADRB2/BCL2/AR/SLC6A3/ADRB1/DRD3/SOD1/HSF1/IGF2	9
BP	GO:0016101	diterpenoid metabolic process	8/162	110/18670	5.23013e-06	4.01599e-05	1.84514e-05	AKR1B1/ADH1C/CYP3A4/CYP1A2/EGFR/CYP1A1/CYP1B1/PPARD	8
BP	GO:0010594	regulation of endothelial cell migration	11/162	229/18670	5.24018e-06	4.01616e-05	1.84521e-05	PTGS2/PRKCA/PPARG/KDR/AKT1/VEGFA/HIF1A/HMOX1/NOS3/HSPB1/NFE2L2	11
BP	GO:0009743	response to carbohydrate	11/162	230/18670	5.46265e-06	4.17882e-05	1.91995e-05	PTGS2/CASP3/ADRA2A/RAF1/HIF1A/GJA1/ICAM1/IL1B/PRKCB/GSTP1/PPARD	11
BP	GO:0043524	negative regulation of neuron apoptotic process	9/162	147/18670	5.52865e-06	4.18244e-05	1.92161e-05	BCL2/BAX/JUN/BCL2L1/SOD1/HIF1A/HMOX1/CCL2/ERBB3	9
BP	GO:0000305	response to oxygen radical	5/162	30/18670	5.52881e-06	4.18244e-05	1.92161e-05	SOD1/NOS3/MPO/NFE2L2/NQO1	5
BP	GO:0001844	protein insertion into mitochondrial membrane involved in apoptotic signaling pathway	5/162	30/18670	5.52881e-06	4.18244e-05	1.92161e-05	BCL2/BAX/CASP8/TP63/E2F1	5
BP	GO:0071480	cellular response to gamma radiation	5/162	30/18670	5.52881e-06	4.18244e-05	1.92161e-05	BCL2L1/CDKN1A/ELK1/CHEK2/HSF1	5
BP	GO:1905144	response to acetylcholine	5/162	30/18670	5.52881e-06	4.18244e-05	1.92161e-05	CHRM3/CHRM1/CHRM2/OPRM1/CHRM5	5
BP	GO:1905145	cellular response to acetylcholine	5/162	30/18670	5.52881e-06	4.18244e-05	1.92161e-05	CHRM3/CHRM1/CHRM2/OPRM1/CHRM5	5
BP	GO:1905475	regulation of protein localization to membrane	10/162	187/18670	5.54058e-06	4.1836e-05	1.92214e-05	BCL2/CASP8/AR/EGFR/AKT1/BCL2L1/TP63/ERBB2/IFNG/E2F1	10
BP	GO:0008643	carbohydrate transport	9/162	148/18670	5.84339e-06	4.39599e-05	2.01973e-05	MAPK14/AKT1/IL1B/PRKCB/NFE2L2/SLC2A4/INSR/PPARD/HK2	9
BP	GO:0014065	phosphatidylinositol 3-kinase signaling	9/162	148/18670	5.84339e-06	4.39599e-05	2.01973e-05	KDR/NCF1/EGFR/AKT1/MAPK1/ERBB2/INSR/PPARD/ERBB3	9
BP	GO:0002696	positive regulation of leukocyte activation	14/162	380/18670	5.96451e-06	4.47886e-05	2.0578e-05	BCL2/IL4/AKT1/CDKN1A/IL10/IL6/CAV1/IL1B/CCL2/VCAM1/IL2/IFNG/IGF2/CD40LG	14
BP	GO:0022617	extracellular matrix disassembly	7/162	80/18670	6.07256e-06	4.55164e-05	2.09124e-05	PRSS1/CTRB1/MMP2/MMP9/MMP3/IL6/MMP1	7
BP	GO:2001056	positive regulation of cysteine-type endopeptidase activity	9/162	149/18670	6.17336e-06	4.61871e-05	2.12205e-05	BAX/CASP9/CASP8/PPARG/TNFSF15/MYC/F3/HSF1/CTSD	9
BP	GO:0050804	modulation of chemical synaptic transmission	15/162	436/18670	6.26852e-06	4.68133e-05	2.15083e-05	PTGS2/ADRA1A/CHRM2/ADRB2/SLC6A4/GSK3B/ACHE/DRD5/DRD3/EGFR/MAPK1/IL1B/CCL2/PRKCB/PLAT	15
BP	GO:0001655	urogenital system development	13/162	330/18670	6.34535e-06	4.73007e-05	2.17322e-05	BCL2/BAX/CASP9/ESR1/AR/AKR1B1/RXRA/MMP9/VEGFA/TP63/ODC1/STAT1/MYC	13
BP	GO:0099177	regulation of trans-synaptic signaling	15/162	437/18670	6.44308e-06	4.79417e-05	2.20267e-05	PTGS2/ADRA1A/CHRM2/ADRB2/SLC6A4/GSK3B/ACHE/DRD5/DRD3/EGFR/MAPK1/IL1B/CCL2/PRKCB/PLAT	15
BP	GO:0043457	regulation of cellular respiration	5/162	31/18670	6.54602e-06	4.85308e-05	2.22974e-05	NOS2/IL4/HIF1A/CCNB1/IFNG	5
BP	GO:0045742	positive regulation of epidermal growth factor receptor signaling pathway	5/162	31/18670	6.54602e-06	4.85308e-05	2.22974e-05	NCF1/ADRA2A/MMP9/AKT1/EGF	5
BP	GO:0002688	regulation of leukocyte chemotaxis	8/162	114/18670	6.82259e-06	5.04897e-05	2.31973e-05	F7/MAPK14/VEGFA/IL6/CCL2/CXCL8/SERPINE1/CXCL10	8
BP	GO:0032352	positive regulation of hormone metabolic process	4/162	15/18670	6.92042e-06	5.09368e-05	2.34028e-05	POR/HIF1A/IL1B/IFNG	4
BP	GO:0045073	regulation of chemokine biosynthetic process	4/162	15/18670	6.92042e-06	5.09368e-05	2.34028e-05	IL6/HMOX1/IL1B/IFNG	4
BP	GO:0051770	positive regulation of nitric-oxide synthase biosynthetic process	4/162	15/18670	6.92042e-06	5.09368e-05	2.34028e-05	KDR/STAT1/CCL2/IFNG	4
BP	GO:0002763	positive regulation of myeloid leukocyte differentiation	6/162	54/18670	7.1198e-06	5.21226e-05	2.39476e-05	JUN/CASP8/PRKCA/FOS/RB1/IFNG	6
BP	GO:0032655	regulation of interleukin-12 production	6/162	54/18670	7.1198e-06	5.21226e-05	2.39476e-05	MAPK14/RELA/IL10/IFNG/CD40LG/IRF1	6
BP	GO:0097345	mitochondrial outer membrane permeabilization	6/162	54/18670	7.1198e-06	5.21226e-05	2.39476e-05	BCL2/BAX/CASP8/GSK3B/TP63/E2F1	6
BP	GO:0032642	regulation of chemokine production	7/162	82/18670	7.16272e-06	5.22495e-05	2.40059e-05	IL10/IL6/HIF1A/HMOX1/IL1B/IFNG/GSTP1	7
BP	GO:0034644	cellular response to UV	7/162	82/18670	7.16272e-06	5.22495e-05	2.40059e-05	PTGS2/BAX/CASP9/CHEK1/CDKN1A/MYC/PARP1	7
BP	GO:0030336	negative regulation of cell migration	13/162	334/18670	7.22422e-06	5.25105e-05	2.41258e-05	BCL2/PPARG/IL4/AKT1/HMOX1/CCL2/CYP1B1/SERPINE1/GSTP1/NFE2L2/COL3A1/PPARD/IGFBP3	13
BP	GO:0051251	positive regulation of lymphocyte activation	13/162	334/18670	7.22422e-06	5.25105e-05	2.41258e-05	BCL2/IL4/AKT1/CDKN1A/IL6/CAV1/IL1B/CCL2/VCAM1/IL2/IFNG/IGF2/CD40LG	13
BP	GO:0090316	positive regulation of intracellular protein transport	9/162	153/18670	7.65798e-06	5.55646e-05	2.5529e-05	PTGS2/CHRM1/MAPK14/GSK3B/MAPK1/ERBB2/IL1B/IFNG/NPEPPS	9
BP	GO:0038128	ERBB2 signaling pathway	5/162	32/18670	7.70409e-06	5.57013e-05	2.55918e-05	PRKCA/EGFR/EGF/ERBB2/ERBB3	5
BP	GO:0051385	response to mineralocorticoid	5/162	32/18670	7.70409e-06	5.57013e-05	2.55918e-05	MAOB/CCND1/FOS/CDKN1A/PARP1	5
BP	GO:0045913	positive regulation of carbohydrate metabolic process	7/162	83/18670	7.76591e-06	5.6049e-05	2.57516e-05	AKT1/EGF/HIF1A/IFNG/INSR/PPARA/IGF2	7
BP	GO:0042220	response to cocaine	6/162	55/18670	7.93466e-06	5.7166e-05	2.62647e-05	OPRM1/CCNA2/SLC6A3/HTR3A/DRD5/DRD3	6
BP	GO:1990845	adaptive thermogenesis	9/162	154/18670	8.07358e-06	5.80644e-05	2.66775e-05	ADRB2/ACHE/ADRB1/IL4/VEGFA/RB1/CAV1/GJA1/HSF1	9
BP	GO:0002761	regulation of myeloid leukocyte differentiation	8/162	117/18670	8.27024e-06	5.927e-05	2.72315e-05	JUN/CASP8/PRKCA/IL4/FOS/RB1/MYC/IFNG	8
BP	GO:0010508	positive regulation of autophagy	8/162	117/18670	8.27024e-06	5.927e-05	2.72315e-05	ADRB2/GSK3B/KDR/IL4/HIF1A/HMOX1/IFNG/HK2	8
BP	GO:0001763	morphogenesis of a branching structure	10/162	196/18670	8.38919e-06	5.99611e-05	2.75489e-05	PGR/BCL2/ESR1/AR/RXRA/VEGFA/IL10/EGF/TP63/MYC	10
BP	GO:0014910	regulation of smooth muscle cell migration	7/162	84/18670	8.41069e-06	5.99611e-05	2.75489e-05	BCL2/PLAU/SERPINE1/GSTP1/NFE2L2/PPARD/IGFBP3	7
BP	GO:0043154	negative regulation of cysteine-type endopeptidase activity involved in apoptotic process	7/162	84/18670	8.41069e-06	5.99611e-05	2.75489e-05	PTGS2/MMP9/AKT1/VEGFA/POR/RAF1/BIRC5	7
BP	GO:0007162	negative regulation of cell adhesion	12/162	289/18670	8.60008e-06	6.12044e-05	2.81202e-05	CASP3/AKT1/VEGFA/IL10/ERBB2/IL2/CYP1B1/SERPINE1/COL1A1/PPARA/IRF1/ERBB3	12
BP	GO:0032615	interleukin-12 production	6/162	56/18670	8.82349e-06	6.26852e-05	2.88005e-05	MAPK14/RELA/IL10/IFNG/CD40LG/IRF1	6
BP	GO:0034767	positive regulation of ion transmembrane transport	9/162	156/18670	8.96295e-06	6.35038e-05	2.91766e-05	KCNH2/ADRB2/BAX/HTR3A/CCL2/IFNG/CXCL11/CXCL10/GSTM2	9
BP	GO:0050867	positive regulation of cell activation	14/162	394/18670	8.9946e-06	6.35038e-05	2.91766e-05	BCL2/IL4/AKT1/CDKN1A/IL10/IL6/CAV1/IL1B/CCL2/VCAM1/IL2/IFNG/IGF2/CD40LG	14
BP	GO:0051204	protein insertion into mitochondrial membrane	5/162	33/18670	9.01645e-06	6.35038e-05	2.91766e-05	BCL2/BAX/CASP8/TP63/E2F1	5
BP	GO:1901186	positive regulation of ERBB signaling pathway	5/162	33/18670	9.01645e-06	6.35038e-05	2.91766e-05	NCF1/ADRA2A/MMP9/AKT1/EGF	5
BP	GO:2000352	negative regulation of endothelial cell apoptotic process	5/162	33/18670	9.01645e-06	6.35038e-05	2.91766e-05	KDR/IL4/ICAM1/SERPINE1/NFE2L2	5
BP	GO:0002070	epithelial cell maturation	4/162	16/18670	9.16491e-06	6.42172e-05	2.95044e-05	PGR/CDKN1A/HIF1A/GJA1	4
BP	GO:0042033	chemokine biosynthetic process	4/162	16/18670	9.16491e-06	6.42172e-05	2.95044e-05	IL6/HMOX1/IL1B/IFNG	4
BP	GO:0050755	chemokine metabolic process	4/162	16/18670	9.16491e-06	6.42172e-05	2.95044e-05	IL6/HMOX1/IL1B/IFNG	4
BP	GO:1904062	regulation of cation transmembrane transport	13/162	342/18670	9.31025e-06	6.51239e-05	2.9921e-05	KCNH2/ADRB2/OPRM1/BAX/ADRA2A/MMP9/DRD3/CAV1/CCL2/IFNG/CXCL11/CXCL10/GSTM2	13
BP	GO:0031570	DNA integrity checkpoint	9/162	157/18670	9.43819e-06	6.5906e-05	3.02803e-05	BAX/MAPK14/CHEK1/CCND1/CDKN1A/CCNB1/TOP2A/CHEK2/E2F1	9
BP	GO:0051896	regulation of protein kinase B signaling	11/162	244/18670	9.56447e-06	6.66738e-05	3.06331e-05	F7/ESR1/DRD3/EGFR/AKT1/EGF/ERBB2/F3/INSR/IGF2/ERBB3	11
BP	GO:1903428	positive regulation of reactive oxygen species biosynthetic process	6/162	57/18670	9.79129e-06	6.80878e-05	3.12828e-05	PTGS2/AKT1/ICAM1/IL1B/IFNG/INSR	6
BP	GO:0001776	leukocyte homeostasis	7/162	86/18670	9.83398e-06	6.80878e-05	3.12828e-05	BCL2/BAX/CASP3/AKT1/IL6/HIF1A/IL2	7
BP	GO:0042446	hormone biosynthetic process	7/162	86/18670	9.83398e-06	6.80878e-05	3.12828e-05	AKR1B1/CYP3A4/POR/HIF1A/IL1B/DUOX2/IFNG	7
BP	GO:0070542	response to fatty acid	7/162	86/18670	9.83398e-06	6.80878e-05	3.12828e-05	PTGS2/PON1/PPARG/AKT1/ACACA/CCNB1/E2F1	7
BP	GO:0006721	terpenoid metabolic process	8/162	120/18670	9.96913e-06	6.89067e-05	3.1659e-05	AKR1B1/ADH1C/CYP3A4/CYP1A2/EGFR/CYP1A1/CYP1B1/PPARD	8
BP	GO:0043276	anoikis	5/162	34/18670	1.04972e-05	7.24345e-05	3.32799e-05	BCL2/AKT1/CAV1/CHEK2/E2F1	5
BP	GO:0043618	regulation of transcription from RNA polymerase II promoter in response to stress	8/162	121/18670	1.05971e-05	7.3e-05	3.35396e-05	JUN/CHEK1/VEGFA/HIF1A/HMOX1/NFE2L2/PSMD3/HSF1	8
BP	GO:0002690	positive regulation of leukocyte chemotaxis	7/162	87/18670	1.06172e-05	7.30156e-05	3.35468e-05	F7/MAPK14/VEGFA/IL6/CXCL8/SERPINE1/CXCL10	7
BP	GO:0050890	cognition	12/162	296/18670	1.09398e-05	7.51077e-05	3.4508e-05	PTGS2/CHRM1/SLC6A4/JUN/CASP3/DRD5/DRD3/EGFR/FOS/MAPK1/HIF1A/INSR	12
BP	GO:0046661	male sex differentiation	9/162	160/18670	1.09953e-05	7.53623e-05	3.4625e-05	BCL2/BAX/ESR1/AR/CCND1/BCL2L1/GJA1/ICAM1/INSR	9
BP	GO:1903578	regulation of ATP metabolic process	8/162	122/18670	1.1258e-05	7.68182e-05	3.52939e-05	IL4/EIF6/HIF1A/CCNB1/IFNG/PARP1/INSR/PPARA	8
BP	GO:1905477	positive regulation of protein localization to membrane	8/162	122/18670	1.1258e-05	7.68182e-05	3.52939e-05	BCL2/CASP8/EGFR/AKT1/TP63/ERBB2/IFNG/E2F1	8
BP	GO:0006874	cellular calcium ion homeostasis	15/162	458/18670	1.12642e-05	7.68182e-05	3.52939e-05	ADRA1A/ADRA1B/BCL2/BAX/ESR1/DRD5/DRD3/CAV1/GJA1/PTGER3/PRKCB/IL2/CXCL11/CXCL10/GSTM2	15
BP	GO:0034103	regulation of tissue remodeling	7/162	88/18670	1.14514e-05	7.79651e-05	3.58209e-05	BAX/PRKCA/EGFR/IL6/GJA1/IL2/SPP1	7
BP	GO:2000146	negative regulation of cell motility	13/162	349/18670	1.15539e-05	7.85319e-05	3.60813e-05	BCL2/PPARG/IL4/AKT1/HMOX1/CCL2/CYP1B1/SERPINE1/GSTP1/NFE2L2/COL3A1/PPARD/IGFBP3	13
BP	GO:0019318	hexose metabolic process	11/162	249/18670	1.15734e-05	7.85339e-05	3.60822e-05	NCOA2/MAPK14/GSK3B/AKR1B1/AKT1/INSR/PPARA/PPARD/IGFBP3/IGF2/HK2	11
BP	GO:0001836	release of cytochrome c from mitochondria	6/162	59/18670	1.19848e-05	8.10561e-05	3.7241e-05	BCL2/BAX/JUN/MMP9/AKT1/BCL2L1	6
BP	GO:0043388	positive regulation of DNA binding	6/162	59/18670	1.19848e-05	8.10561e-05	3.7241e-05	PPARG/MMP9/EGF/RB1/IFNG/PARP1	6
BP	GO:0030072	peptide hormone secretion	11/162	250/18670	1.20165e-05	8.11363e-05	3.72778e-05	PRKCA/NOS2/ADRA2A/EGFR/IL6/RAF1/HIF1A/GJA1/IL1B/IFNG/PPARD	11
BP	GO:0030262	apoptotic nuclear changes	5/162	35/18670	1.21613e-05	8.1709e-05	3.7541e-05	BAX/CASP3/IL6/TOP2A/HSF1	5
BP	GO:0032735	positive regulation of interleukin-12 production	5/162	35/18670	1.21613e-05	8.1709e-05	3.7541e-05	MAPK14/RELA/IFNG/CD40LG/IRF1	5
BP	GO:1904031	positive regulation of cyclin-dependent protein kinase activity	5/162	35/18670	1.21613e-05	8.1709e-05	3.7541e-05	EGFR/AKT1/CCND1/CDKN1A/CCNB1	5
BP	GO:0032602	chemokine production	7/162	89/18670	1.23392e-05	8.2768e-05	3.80275e-05	IL10/IL6/HIF1A/HMOX1/IL1B/IFNG/GSTP1	7
BP	GO:0030098	lymphocyte differentiation	13/162	353/18670	1.30391e-05	8.73193e-05	4.01186e-05	BCL2/BAX/IL4/IL10/IL6/SOD1/ERBB2/VCAM1/IL2/IFNG/RUNX2/CD40LG/IRF1	13
BP	GO:1902110	positive regulation of mitochondrial membrane permeability involved in apoptotic process	6/162	60/18670	1.32216e-05	8.83964e-05	4.06135e-05	BCL2/BAX/CASP8/GSK3B/TP63/E2F1	6
BP	GO:0060537	muscle tissue development	14/162	408/18670	1.33182e-05	8.88966e-05	4.08433e-05	ADRA1A/BCL2/MAPK14/RXRA/VEGFA/FOS/MAPK1/RB1/CAV1/GJA1/CCNB1/COL3A1/PPARA/ERBB3	14
BP	GO:0007088	regulation of mitotic nuclear division	9/162	164/18670	1.34089e-05	8.93565e-05	4.10546e-05	CHEK1/DRD3/EGF/RB1/IL1B/CCNB1/IL1A/INSR/IGF2	9
BP	GO:2000027	regulation of animal organ morphogenesis	11/162	253/18670	1.34355e-05	8.93877e-05	4.10689e-05	BCL2/BAX/ESR1/AR/RXRA/VEGFA/POR/STAT1/MYC/PSMD3/RUNX2	11
BP	GO:0010742	macrophage derived foam cell differentiation	5/162	36/18670	1.40243e-05	9.24022e-05	4.2454e-05	PPARG/NFKBIA/STAT1/PPARA/CRP	5
BP	GO:0071392	cellular response to estradiol stimulus	5/162	36/18670	1.40243e-05	9.24022e-05	4.2454e-05	ESR1/CCNA2/EGFR/IL10/HSF1	5
BP	GO:0090077	foam cell differentiation	5/162	36/18670	1.40243e-05	9.24022e-05	4.2454e-05	PPARG/NFKBIA/STAT1/PPARA/CRP	5
BP	GO:0090322	regulation of superoxide metabolic process	5/162	36/18670	1.40243e-05	9.24022e-05	4.2454e-05	EGFR/SOD1/GSTP1/NFE2L2/CRP	5
BP	GO:1901099	negative regulation of signal transduction in absence of ligand	5/162	36/18670	1.40243e-05	9.24022e-05	4.2454e-05	BCL2/AKT1/BCL2L1/IL1B/IL1A	5
BP	GO:2001240	negative regulation of extrinsic apoptotic signaling pathway in absence of ligand	5/162	36/18670	1.40243e-05	9.24022e-05	4.2454e-05	BCL2/AKT1/BCL2L1/IL1B/IL1A	5
BP	GO:0007517	muscle organ development	14/162	410/18670	1.40663e-05	9.24606e-05	4.24808e-05	BCL2/MAPK14/ACHE/RXRA/FOS/MAPK1/RB1/CAV1/GJA1/CCNB1/COL3A1/PPARA/CXCL10/ERBB3	14
BP	GO:0007093	mitotic cell cycle checkpoint	9/162	165/18670	1.40785e-05	9.24606e-05	4.24808e-05	BAX/CCND1/BCL2L1/CDKN1A/RB1/CCNB1/TOP2A/CHEK2/E2F1	9
BP	GO:0018107	peptidyl-threonine phosphorylation	8/162	126/18670	1.42604e-05	9.35054e-05	4.29608e-05	BCL2/PRKCA/GSK3B/CHEK1/AKT1/MAPK1/EGF/PRKCB	8
BP	GO:0051899	membrane depolarization	7/162	91/18670	1.42863e-05	9.35247e-05	4.29697e-05	KCNH2/BCL2/JUN/KDR/CAV1/GJA1/PARP1	7
BP	GO:0006006	glucose metabolic process	10/162	209/18670	1.46971e-05	9.60603e-05	4.41347e-05	NCOA2/MAPK14/GSK3B/AKT1/INSR/PPARA/PPARD/IGFBP3/IGF2/HK2	10
BP	GO:0007611	learning or memory	11/162	256/18670	1.49979e-05	9.78698e-05	4.4966e-05	PTGS2/SLC6A4/JUN/CASP3/DRD5/DRD3/EGFR/FOS/MAPK1/HIF1A/INSR	11
BP	GO:0032368	regulation of lipid transport	8/162	127/18670	1.51082e-05	9.84321e-05	4.52243e-05	PON1/PPARG/AKT1/EGF/NFKBIA/IL1B/PPARA/SPP1	8
BP	GO:0097529	myeloid leukocyte migration	10/162	210/18670	1.53182e-05	9.96413e-05	4.57799e-05	MAPK14/VEGFA/IL6/IL1B/CCL2/CXCL8/SERPINE1/CXCL11/CXCL2/CXCL10	10
BP	GO:2000117	negative regulation of cysteine-type endopeptidase activity	7/162	92/18670	1.53511e-05	9.9697e-05	4.58055e-05	PTGS2/MMP9/AKT1/VEGFA/POR/RAF1/BIRC5	7
BP	GO:0033209	tumor necrosis factor-mediated signaling pathway	9/162	167/18670	1.55033e-05	0.000100525	4.61862e-05	CASP8/RELA/TNFSF15/NFKBIA/STAT1/GSTP1/PSMD3/CHUK/CD40LG	9
BP	GO:0055074	calcium ion homeostasis	15/162	471/18670	1.5657e-05	0.000101361	4.65702e-05	ADRA1A/ADRA1B/BCL2/BAX/ESR1/DRD5/DRD3/CAV1/GJA1/PTGER3/PRKCB/IL2/CXCL11/CXCL10/GSTM2	15
BP	GO:0002687	positive regulation of leukocyte migration	8/162	128/18670	1.59979e-05	0.000102619	4.71481e-05	F7/MAPK14/VEGFA/IL6/ICAM1/CXCL8/SERPINE1/CXCL10	8
BP	GO:0002260	lymphocyte homeostasis	6/162	62/18670	1.60047e-05	0.000102619	4.71481e-05	BCL2/BAX/CASP3/AKT1/HIF1A/IL2	6
BP	GO:0046824	positive regulation of nucleocytoplasmic transport	6/162	62/18670	1.60047e-05	0.000102619	4.71481e-05	PTGS2/MAPK14/GSK3B/MAPK1/IL1B/IFNG	6
BP	GO:1902686	mitochondrial outer membrane permeabilization involved in programmed cell death	6/162	62/18670	1.60047e-05	0.000102619	4.71481e-05	BCL2/BAX/CASP8/GSK3B/TP63/E2F1	6
BP	GO:0006921	cellular component disassembly involved in execution phase of apoptosis	5/162	37/18670	1.61025e-05	0.000102619	4.71481e-05	BAX/CASP3/IL6/TOP2A/HSF1	5
BP	GO:0014912	negative regulation of smooth muscle cell migration	5/162	37/18670	1.61025e-05	0.000102619	4.71481e-05	SERPINE1/GSTP1/NFE2L2/PPARD/IGFBP3	5
BP	GO:0032885	regulation of polysaccharide biosynthetic process	5/162	37/18670	1.61025e-05	0.000102619	4.71481e-05	GSK3B/AKT1/EGF/INSR/IGF2	5
BP	GO:0034405	response to fluid shear stress	5/162	37/18670	1.61025e-05	0.000102619	4.71481e-05	PTGS2/AKT1/GJA1/NOS3/NFE2L2	5
BP	GO:0038083	peptidyl-tyrosine autophosphorylation	5/162	37/18670	1.61025e-05	0.000102619	4.71481e-05	KDR/EGFR/VEGFA/CAV1/INSR	5
BP	GO:0043029	T cell homeostasis	5/162	37/18670	1.61025e-05	0.000102619	4.71481e-05	BCL2/BAX/CASP3/AKT1/IL2	5
BP	GO:1901184	regulation of ERBB signaling pathway	7/162	93/18670	1.64808e-05	0.000104866	4.81804e-05	NCF1/ADRA2A/MMP9/EGFR/AKT1/EGF/ERBB2	7
BP	GO:0034754	cellular hormone metabolic process	8/162	129/18670	1.69313e-05	0.000107565	4.94205e-05	ESR1/AKR1B1/ADH1C/CYP3A4/CYP1A2/CYP1A1/CYP1B1/SPP1	8
BP	GO:0050728	negative regulation of inflammatory response	9/162	169/18670	1.70493e-05	0.000108146	4.96876e-05	PPARG/IL4/IL10/RB1/SOD1/IL2/GSTP1/PPARA/PPARD	9
BP	GO:0031571	mitotic G1 DNA damage checkpoint	6/162	63/18670	1.75634e-05	0.000111063	5.10275e-05	BAX/CCND1/CDKN1A/CCNB1/CHEK2/E2F1	6
BP	GO:0044819	mitotic G1/S transition checkpoint	6/162	63/18670	1.75634e-05	0.000111063	5.10275e-05	BAX/CCND1/CDKN1A/CCNB1/CHEK2/E2F1	6
BP	GO:0032094	response to food	5/162	38/18670	1.8413e-05	0.000116076	5.33307e-05	OPRM1/AKT1/CYP1A1/MPO/PPARA	5
BP	GO:1904706	negative regulation of vascular smooth muscle cell proliferation	5/162	38/18670	1.8413e-05	0.000116076	5.33307e-05	PPARG/CDKN1A/IL10/HMOX1/GSTP1	5
BP	GO:0046879	hormone secretion	12/162	312/18670	1.84818e-05	0.00011633	5.34474e-05	PRKCA/NOS2/ADRA2A/EGFR/IL6/RAF1/HIF1A/GJA1/IL1B/IFNG/PPARD/SPP1	12
BP	GO:0042102	positive regulation of T cell proliferation	7/162	95/18670	1.89467e-05	0.000119073	5.47077e-05	IL4/IL6/IL1B/VCAM1/IL2/IGF2/CD40LG	7
BP	GO:0030949	positive regulation of vascular endothelial growth factor receptor signaling pathway	4/162	19/18670	1.91256e-05	0.000119645	5.49706e-05	VEGFA/HIF1A/IL1B/PRKCB	4
BP	GO:0032930	positive regulation of superoxide anion generation	4/162	19/18670	1.91256e-05	0.000119645	5.49706e-05	EGFR/SOD1/GSTP1/CRP	4
BP	GO:1902176	negative regulation of oxidative stress-induced intrinsic apoptotic signaling pathway	4/162	19/18670	1.91256e-05	0.000119645	5.49706e-05	AKT1/HIF1A/HSPB1/NFE2L2	4
BP	GO:0035794	positive regulation of mitochondrial membrane permeability	6/162	64/18670	1.92424e-05	0.000119825	5.50532e-05	BCL2/BAX/CASP8/GSK3B/TP63/E2F1	6
BP	GO:0044783	G1 DNA damage checkpoint	6/162	64/18670	1.92424e-05	0.000119825	5.50532e-05	BAX/CCND1/CDKN1A/CCNB1/CHEK2/E2F1	6
BP	GO:2000378	negative regulation of reactive oxygen species metabolic process	6/162	64/18670	1.92424e-05	0.000119825	5.50532e-05	BCL2/MMP3/IL10/HIF1A/CAV1/HK2	6
BP	GO:0032386	regulation of intracellular transport	14/162	423/18670	1.99015e-05	0.00012374	5.68522e-05	PTGS2/CHRM1/ADRA1A/CHRM2/MAPK14/GSK3B/MAPK1/ERBB2/HMOX1/IL1B/PRKCB/IFNG/SLC2A4/NPEPPS	14
BP	GO:0140014	mitotic nuclear division	11/162	264/18670	1.99592e-05	0.000123854	5.69044e-05	CHEK1/DRD3/EGF/RB1/IL1B/BIRC5/CCNB1/IL1A/CHEK2/INSR/IGF2	11
BP	GO:0030518	intracellular steroid hormone receptor signaling pathway	8/162	132/18670	2.00107e-05	0.000123854	5.69044e-05	PGR/ESR1/AR/ESR2/RB1/TP63/PARP1/NR3C1	8
BP	GO:0045598	regulation of fat cell differentiation	8/162	132/18670	2.00107e-05	0.000123854	5.69044e-05	PTGS2/PPARG/MAPK14/AKT1/IL6/RUNX1T1/PPARD/E2F1	8
BP	GO:0019217	regulation of fatty acid metabolic process	7/162	96/18670	2.02894e-05	0.000124905	5.73872e-05	PTGS2/PPARG/AKT1/EIF6/CAV1/IL1B/PPARA	7
BP	GO:0097327	response to antineoplastic agent	7/162	96/18670	2.02894e-05	0.000124905	5.73872e-05	CASP9/F7/EGFR/HMOX1/ICAM1/HSF1/NR3C1	7
BP	GO:2001169	regulation of ATP biosynthetic process	7/162	96/18670	2.02894e-05	0.000124905	5.73872e-05	IL4/EIF6/HIF1A/IFNG/PARP1/INSR/PPARA	7
BP	GO:0031098	stress-activated protein kinase signaling cascade	12/162	315/18670	2.0315e-05	0.000124905	5.73872e-05	MAPK14/AKR1B1/NCF1/EGFR/AKT1/VEGFA/MAPK1/MYC/IL1B/GSTP1/CHUK/CD40LG	12
BP	GO:0043393	regulation of protein binding	10/162	217/18670	2.03334e-05	0.000124905	5.73872e-05	ADRB2/BCL2/BAX/GSK3B/MMP9/AKT1/IL10/CAV1/PPARA/HSF1	10
BP	GO:0007210	serotonin receptor signaling pathway	5/162	39/18670	2.09735e-05	0.000128644	5.91052e-05	CHRM3/CHRM1/CHRM2/CHRM5/HTR3A	5
BP	GO:0042770	signal transduction in response to DNA damage	8/162	133/18670	2.11362e-05	0.000129447	5.94743e-05	BAX/CASP9/MAPK14/CHEK1/CDKN1A/CCNB1/CHEK2/E2F1	8
BP	GO:0072331	signal transduction by p53 class mediator	11/162	267/18670	2.21562e-05	0.000135289	6.21581e-05	BCL2/BAX/MAPK14/CHEK1/AKT1/CDKN1A/TP63/CCNB1/CHEK2/E2F1/E2F2	11
BP	GO:1901988	negative regulation of cell cycle phase transition	11/162	267/18670	2.21562e-05	0.000135289	6.21581e-05	BCL2/BAX/CHEK1/CCND1/CDKN1A/RB1/CCL2/CCNB1/PSMD3/CHEK2/E2F1	11
BP	GO:0006766	vitamin metabolic process	8/162	134/18670	2.23144e-05	0.000135646	6.23223e-05	PRSS1/RXRA/CTRB1/CYP3A4/CYP1A1/IL1B/IFNG/PPARD	8
BP	GO:0007006	mitochondrial membrane organization	8/162	134/18670	2.23144e-05	0.000135646	6.23223e-05	BCL2/BAX/CASP8/GSK3B/BCL2L1/TP63/E2F1/HK2	8
BP	GO:0018210	peptidyl-threonine modification	8/162	134/18670	2.23144e-05	0.000135646	6.23223e-05	BCL2/PRKCA/GSK3B/CHEK1/AKT1/MAPK1/EGF/PRKCB	8
BP	GO:0048568	embryonic organ development	14/162	428/18670	2.26595e-05	0.000137539	6.31921e-05	CASP8/KDR/EGFR/AKT1/VEGFA/MAPK1/IL10/SOD1/HIF1A/GJA1/CXCL8/HSF1/RUNX2/IGF2	14
BP	GO:0051926	negative regulation of calcium ion transport	6/162	66/18670	2.29883e-05	0.000138811	6.37763e-05	PTGS2/BCL2/ADRA2A/ICAM1/NOS3/GSTM2	6
BP	GO:1902108	regulation of mitochondrial membrane permeability involved in apoptotic process	6/162	66/18670	2.29883e-05	0.000138811	6.37763e-05	BCL2/BAX/CASP8/GSK3B/TP63/E2F1	6
BP	GO:1905710	positive regulation of membrane permeability	6/162	66/18670	2.29883e-05	0.000138811	6.37763e-05	BCL2/BAX/CASP8/GSK3B/TP63/E2F1	6
BP	GO:0007204	positive regulation of cytosolic calcium ion concentration	12/162	319/18670	2.30049e-05	0.000138811	6.37763e-05	ADRA1A/ADRA1B/BCL2/BAX/ESR1/CAV1/GJA1/PTGER3/IL2/CXCL11/CXCL10/GSTM2	12
BP	GO:0051897	positive regulation of protein kinase B signaling	9/162	176/18670	2.35374e-05	0.000141814	6.51562e-05	F7/ESR1/EGFR/EGF/ERBB2/F3/INSR/IGF2/ERBB3	9
BP	GO:0019373	epoxygenase P450 pathway	4/162	20/18670	2.37457e-05	0.000142859	6.56362e-05	CYP1A2/CYP2B6/CYP1A1/CYP1B1	4
BP	GO:0001959	regulation of cytokine-mediated signaling pathway	9/162	177/18670	2.46164e-05	0.000147879	6.79428e-05	CASP8/PPARG/IL6/HIF1A/STAT1/CAV1/IFNG/GSTP1/CHUK	9
BP	GO:0070301	cellular response to hydrogen peroxide	7/162	99/18670	2.47967e-05	0.000148744	6.83399e-05	RELA/IL10/IL6/CYP1B1/NFE2L2/NQO1/HSF1	7
BP	GO:0019748	secondary metabolic process	6/162	67/18670	2.50698e-05	0.000150162	6.89913e-05	BCL2/AKR1B1/CYP1A2/CYP1A1/CYP1B1/NFE2L2	6
BP	GO:0009914	hormone transport	12/162	322/18670	2.52212e-05	0.000150847	6.93063e-05	PRKCA/NOS2/ADRA2A/EGFR/IL6/RAF1/HIF1A/GJA1/IL1B/IFNG/PPARD/SPP1	12
BP	GO:0010950	positive regulation of endopeptidase activity	9/162	178/18670	2.57371e-05	0.000153708	7.06207e-05	BAX/CASP9/CASP8/PPARG/TNFSF15/MYC/F3/HSF1/CTSD	9
BP	GO:0034605	cellular response to heat	8/162	137/18670	2.61847e-05	0.000155925	7.16393e-05	PTGS2/GSK3B/CDKN1A/MAPK1/HMOX1/IL1A/HSF1/CXCL10	8
BP	GO:0072655	establishment of protein localization to mitochondrion	8/162	137/18670	2.61847e-05	0.000155925	7.16393e-05	BCL2/BAX/CASP8/AKT1/TP63/E2F1/NPEPPS/HK2	8
BP	GO:0070498	interleukin-1-mediated signaling pathway	7/162	100/18670	2.64707e-05	0.000157399	7.23164e-05	RELA/IL6/NFKBIA/IL1B/IL1A/PSMD3/CHUK	7
BP	GO:0072503	cellular divalent inorganic cation homeostasis	15/162	493/18670	2.66201e-05	0.000158057	7.26188e-05	ADRA1A/ADRA1B/BCL2/BAX/ESR1/DRD5/DRD3/CAV1/GJA1/PTGER3/PRKCB/IL2/CXCL11/CXCL10/GSTM2	15
BP	GO:0050873	brown fat cell differentiation	5/162	41/18670	2.69197e-05	0.000159603	7.33294e-05	PTGS2/ADRB2/MAPK14/ADRB1/SLC2A4	5
BP	GO:0046323	glucose import	6/162	68/18670	2.73003e-05	0.000161158	7.40437e-05	MAPK14/AKT1/NFE2L2/SLC2A4/INSR/HK2	6
BP	GO:0050918	positive chemotaxis	6/162	68/18670	2.73003e-05	0.000161158	7.40437e-05	F7/KDR/VEGFA/F3/CXCL8/CXCL10	6
BP	GO:0071230	cellular response to amino acid stimulus	6/162	68/18670	2.73003e-05	0.000161158	7.40437e-05	MMP2/EGFR/BCL2L1/COL1A1/COL3A1/HSF1	6
BP	GO:0009308	amine metabolic process	8/162	138/18670	2.75936e-05	0.000162655	7.47312e-05	MAOB/SLC6A3/MAOA/ODC1/CYP1A1/VCAM1/NQO1/PSMD3	8
BP	GO:0001649	osteoblast differentiation	10/162	225/18670	2.77351e-05	0.000163253	7.50064e-05	ACHE/AKT1/IL6/TP63/GJA1/COL1A1/SPP1/RUNX2/IGFBP3/IGF2	10
BP	GO:0006914	autophagy	15/162	496/18670	2.85482e-05	0.000167557	7.69835e-05	ADRA1A/ADRB2/BCL2/CASP3/GSK3B/KDR/IL4/DRD3/AKT1/IL10/HIF1A/HMOX1/HSPB1/IFNG/HK2	15
BP	GO:0061919	process utilizing autophagic mechanism	15/162	496/18670	2.85482e-05	0.000167557	7.69835e-05	ADRA1A/ADRB2/BCL2/CASP3/GSK3B/KDR/IL4/DRD3/AKT1/IL10/HIF1A/HMOX1/HSPB1/IFNG/HK2	15
BP	GO:0002700	regulation of production of molecular mediator of immune response	8/162	139/18670	2.90654e-05	0.000170024	7.81171e-05	MAPK14/IL4/IL10/IL6/HMOX1/IL1B/IL2/CD40LG	8
BP	GO:0006720	isoprenoid metabolic process	8/162	139/18670	2.90654e-05	0.000170024	7.81171e-05	AKR1B1/ADH1C/CYP3A4/CYP1A2/EGFR/CYP1A1/CYP1B1/PPARD	8
BP	GO:0042135	neurotransmitter catabolic process	4/162	21/18670	2.91351e-05	0.000170024	7.81171e-05	ACHE/MAOB/MAOA/POR	4
BP	GO:0051412	response to corticosterone	4/162	21/18670	2.91351e-05	0.000170024	7.81171e-05	MAOB/CCND1/FOS/CDKN1A	4
BP	GO:0048015	phosphatidylinositol-mediated signaling	9/162	181/18670	2.93629e-05	0.000171109	7.86157e-05	KDR/NCF1/EGFR/AKT1/MAPK1/ERBB2/INSR/PPARD/ERBB3	9
BP	GO:0042698	ovulation cycle	6/162	69/18670	2.96875e-05	0.000172754	7.93715e-05	PGR/OPRM1/CASP3/ESR1/EGFR/NOS3	6
BP	GO:0000079	regulation of cyclin-dependent protein serine/threonine kinase activity	7/162	102/18670	3.00986e-05	0.000174897	8.03561e-05	CASP3/CCNA2/EGFR/AKT1/CCND1/CDKN1A/CCNB1	7
BP	GO:0051271	negative regulation of cellular component movement	13/162	384/18670	3.14828e-05	0.000182681	8.39322e-05	BCL2/PPARG/IL4/AKT1/HMOX1/CCL2/CYP1B1/SERPINE1/GSTP1/NFE2L2/COL3A1/PPARD/IGFBP3	13
BP	GO:0038061	NIK/NF-kappaB signaling	9/162	183/18670	3.20135e-05	0.000184962	8.49804e-05	RELA/NR3C2/TNFSF15/EGFR/AKT1/NFKBIA/IL1B/PSMD3/CHUK	9
BP	GO:0018958	phenol-containing compound metabolic process	7/162	103/18670	3.20603e-05	0.000184962	8.49804e-05	BCL2/AKR1B1/MAOB/SLC6A3/MAOA/DRD3/DUOX2	7
BP	GO:0032091	negative regulation of protein binding	7/162	103/18670	3.20603e-05	0.000184962	8.49804e-05	ADRB2/BAX/GSK3B/AKT1/IL10/CAV1/PPARA	7
BP	GO:0034766	negative regulation of ion transmembrane transport	7/162	103/18670	3.20603e-05	0.000184962	8.49804e-05	KCNH2/ADRA2A/MMP9/DRD3/AKT1/CAV1/GSTM2	7
BP	GO:0060485	mesenchyme development	11/162	278/18670	3.21024e-05	0.000184962	8.49804e-05	BCL2/GSK3B/MAPK1/IL6/HIF1A/STAT1/MYC/IL1B/NOS3/COL1A1/ERBB3	11
BP	GO:0070585	protein localization to mitochondrion	8/162	141/18670	3.22068e-05	0.000185303	8.51368e-05	BCL2/BAX/CASP8/AKT1/TP63/E2F1/NPEPPS/HK2	8
BP	GO:0042692	muscle cell differentiation	13/162	385/18670	3.23411e-05	0.000185814	8.53715e-05	ADRA1A/BCL2/CASP3/MAPK14/RXRA/AKT1/VEGFA/RB1/CCNB1/PPARA/CXCL10/CHUK/IGF2	13
BP	GO:0009165	nucleotide biosynthetic process	13/162	386/18670	3.32198e-05	0.000190594	8.75679e-05	PTGS2/NOS2/IL4/EIF6/MAPK1/HIF1A/ACACA/NOS3/IFNG/PARP1/INSR/PPARA/HK2	13
BP	GO:0048017	inositol lipid-mediated signaling	9/162	184/18670	3.34131e-05	0.000191434	8.79538e-05	KDR/NCF1/EGFR/AKT1/MAPK1/ERBB2/INSR/PPARD/ERBB3	9
BP	GO:0006775	fat-soluble vitamin metabolic process	5/162	43/18670	3.40979e-05	0.000194157	8.92049e-05	CYP3A4/CYP1A1/IL1B/IFNG/PPARD	5
BP	GO:0032881	regulation of polysaccharide metabolic process	5/162	43/18670	3.40979e-05	0.000194157	8.92049e-05	GSK3B/AKT1/EGF/INSR/IGF2	5
BP	GO:0071364	cellular response to epidermal growth factor stimulus	5/162	43/18670	3.40979e-05	0.000194157	8.92049e-05	EGFR/AKT1/ERBB2/COL1A1/GSTP1	5
BP	GO:1904646	cellular response to amyloid-beta	5/162	43/18670	3.40979e-05	0.000194157	8.92049e-05	ADRB2/GSK3B/ICAM1/VCAM1/PARP1	5
BP	GO:0001523	retinoid metabolic process	7/162	104/18670	3.4126e-05	0.000194157	8.92049e-05	AKR1B1/ADH1C/CYP3A4/CYP1A2/CYP1A1/CYP1B1/PPARD	7
BP	GO:0060047	heart contraction	11/162	280/18670	3.42741e-05	0.000194728	8.94674e-05	KCNH2/ADRA1A/CHRM2/ADRA1B/ADRB1/SOD1/CAV1/GJA1/NOS3/IL2/GSTM2	11
BP	GO:0071479	cellular response to ionizing radiation	6/162	71/18670	3.49652e-05	0.000198379	9.11447e-05	MAPK14/BCL2L1/CDKN1A/ELK1/CHEK2/HSF1	6
BP	GO:0010869	regulation of receptor biosynthetic process	4/162	22/18670	3.53694e-05	0.000199564	9.1689e-05	PPARG/HIF1A/IFNG/PPARA	4
BP	GO:0031281	positive regulation of cyclase activity	4/162	22/18670	3.53694e-05	0.000199564	9.1689e-05	NOS2/MAPK14/DRD5/NOS3	4
BP	GO:0032928	regulation of superoxide anion generation	4/162	22/18670	3.53694e-05	0.000199564	9.1689e-05	EGFR/SOD1/GSTP1/CRP	4
BP	GO:0042359	vitamin D metabolic process	4/162	22/18670	3.53694e-05	0.000199564	9.1689e-05	CYP3A4/CYP1A1/IL1B/IFNG	4
BP	GO:0055017	cardiac muscle tissue growth	7/162	105/18670	3.62999e-05	0.000204531	9.39712e-05	ADRA1A/MAPK14/RXRA/MAPK1/GJA1/CCNB1/PPARA	7
BP	GO:0014706	striated muscle tissue development	13/162	390/18670	3.69468e-05	0.000207603	9.53829e-05	ADRA1A/BCL2/MAPK14/RXRA/VEGFA/FOS/MAPK1/RB1/CAV1/GJA1/CCNB1/PPARA/ERBB3	13
BP	GO:1901293	nucleoside phosphate biosynthetic process	13/162	390/18670	3.69468e-05	0.000207603	9.53829e-05	PTGS2/NOS2/IL4/EIF6/MAPK1/HIF1A/ACACA/NOS3/IFNG/PARP1/INSR/PPARA/HK2	13
BP	GO:1902107	positive regulation of leukocyte differentiation	8/162	144/18670	3.74484e-05	0.000209845	9.64126e-05	JUN/CASP8/PRKCA/IL4/FOS/RB1/IL2/IFNG	8
BP	GO:1904064	positive regulation of cation transmembrane transport	8/162	144/18670	3.74484e-05	0.000209845	9.64126e-05	KCNH2/ADRB2/BAX/CCL2/IFNG/CXCL11/CXCL10/GSTM2	8
BP	GO:0034105	positive regulation of tissue remodeling	5/162	44/18670	3.82015e-05	0.000213771	9.82166e-05	BAX/PRKCA/EGFR/IL2/SPP1	5
BP	GO:0048285	organelle fission	14/162	449/18670	3.82707e-05	0.000213865	9.82599e-05	KDR/CHEK1/DRD3/EGF/RB1/IL1B/BIRC5/CCNB1/IL1A/TOP2A/CHEK2/INSR/HSF1/IGF2	14
BP	GO:0044774	mitotic DNA integrity checkpoint	7/162	106/18670	3.85862e-05	0.000215041	9.87998e-05	BAX/CCND1/CDKN1A/CCNB1/TOP2A/CHEK2/E2F1	7
BP	GO:1904029	regulation of cyclin-dependent protein kinase activity	7/162	106/18670	3.85862e-05	0.000215041	9.87998e-05	CASP3/CCNA2/EGFR/AKT1/CCND1/CDKN1A/CCNB1	7
BP	GO:0021700	developmental maturation	11/162	284/18670	3.90004e-05	0.000217053	9.97243e-05	PGR/BCL2/PPARG/MMP2/VEGFA/CDKN1A/RB1/HIF1A/GJA1/CCNB1/RUNX2	11
BP	GO:0000077	DNA damage checkpoint	8/162	145/18670	3.93466e-05	0.000218384	0.000100336	BAX/MAPK14/CHEK1/CCND1/CDKN1A/CCNB1/CHEK2/E2F1	8
BP	GO:0071901	negative regulation of protein serine/threonine kinase activity	8/162	145/18670	3.93466e-05	0.000218384	0.000100336	CASP3/AKT1/CDKN1A/RB1/CAV1/IL1B/HSPB1/GSTP1	8
BP	GO:0051783	regulation of nuclear division	9/162	188/18670	3.95419e-05	0.00021917	0.000100697	CHEK1/DRD3/EGF/RB1/IL1B/CCNB1/IL1A/INSR/IGF2	9
BP	GO:0046777	protein autophosphorylation	10/162	235/18670	4.01387e-05	0.000222177	0.000102079	JUN/GSK3B/KDR/EGFR/AKT1/VEGFA/ERBB2/CAV1/CHEK2/INSR	10
BP	GO:0015980	energy derivation by oxidation of organic compounds	11/162	285/18670	4.02662e-05	0.00022228	0.000102126	NOS2/GSK3B/CYP1A2/IL4/AKT1/HIF1A/MYC/CCNB1/IFNG/INSR/IGF2	11
BP	GO:0051348	negative regulation of transferase activity	11/162	285/18670	4.02662e-05	0.00022228	0.000102126	CASP3/PPARG/GSK3B/AKT1/CDKN1A/RB1/CAV1/IL1B/HSPB1/IFNG/GSTP1	11
BP	GO:0072401	signal transduction involved in DNA integrity checkpoint	6/162	73/18670	4.09707e-05	0.00022556	0.000103633	BAX/CHEK1/CDKN1A/CCNB1/CHEK2/E2F1	6
BP	GO:0072422	signal transduction involved in DNA damage checkpoint	6/162	73/18670	4.09707e-05	0.00022556	0.000103633	BAX/CHEK1/CDKN1A/CCNB1/CHEK2/E2F1	6
BP	GO:0051403	stress-activated MAPK cascade	11/162	286/18670	4.15672e-05	0.000228536	0.000105	MAPK14/NCF1/EGFR/AKT1/VEGFA/MAPK1/MYC/IL1B/GSTP1/CHUK/CD40LG	11
BP	GO:0051043	regulation of membrane protein ectodomain proteolysis	4/162	23/18670	4.2527e-05	0.000233498	0.00010728	ADRA2A/IL10/IL1B/IFNG	4
BP	GO:0032570	response to progesterone	5/162	45/18670	4.26773e-05	0.000234009	0.000107515	NCOA2/RELA/FOS/CAV1/CLDN4	5
BP	GO:0060759	regulation of response to cytokine stimulus	9/162	190/18670	4.29467e-05	0.000235171	0.000108049	CASP8/PPARG/IL6/HIF1A/STAT1/CAV1/IFNG/GSTP1/CHUK	9
BP	GO:0040013	negative regulation of locomotion	13/162	396/18670	4.32218e-05	0.00023636	0.000108595	BCL2/PPARG/IL4/AKT1/HMOX1/CCL2/CYP1B1/SERPINE1/GSTP1/NFE2L2/COL3A1/PPARD/IGFBP3	13
BP	GO:0071236	cellular response to antibiotic	8/162	147/18670	4.33846e-05	0.000236934	0.000108858	RELA/IL10/IL6/CYP1B1/NFE2L2/NQO1/AHR/HSF1	8
BP	GO:0031670	cellular response to nutrient	6/162	74/18670	4.42687e-05	0.000240796	0.000110633	PTGS2/PPARG/SOD1/HMOX1/COL1A1/HSF1	6
BP	GO:0072395	signal transduction involved in cell cycle checkpoint	6/162	74/18670	4.42687e-05	0.000240796	0.000110633	BAX/CHEK1/CDKN1A/CCNB1/CHEK2/E2F1	6
BP	GO:1900182	positive regulation of protein localization to nucleus	6/162	74/18670	4.42687e-05	0.000240796	0.000110633	PTGS2/MAPK14/AKT1/MAPK1/IFNG/PARP1	6
BP	GO:0051048	negative regulation of secretion	10/162	238/18670	4.46784e-05	0.000242701	0.000111508	OPRM1/MAOB/ADRA2A/DRD3/IL10/EGF/HMOX1/IL1B/PTGER3/ERBB3	10
BP	GO:0003015	heart process	11/162	290/18670	4.71404e-05	0.000255735	0.000117497	KCNH2/ADRA1A/CHRM2/ADRA1B/ADRB1/SOD1/CAV1/GJA1/NOS3/IL2/GSTM2	11
BP	GO:0060443	mammary gland morphogenesis	5/162	46/18670	4.75484e-05	0.000257607	0.000118357	PGR/BAX/ESR1/AR/CAV1	5
BP	GO:0051092	positive regulation of NF-kappaB transcription factor activity	8/162	149/18670	4.77629e-05	0.000258426	0.000118733	AR/RELA/CAV1/ICAM1/IL1B/PRKCB/CHUK/CD40LG	8
BP	GO:0042593	glucose homeostasis	10/162	241/18670	4.96496e-05	0.000268278	0.00012326	ADRA1B/PPARG/ADRA2A/AKT1/RAF1/HIF1A/ICAM1/SLC2A4/INSR/HK2	10
BP	GO:0005996	monosaccharide metabolic process	11/162	292/18670	5.01603e-05	0.00027068	0.000124363	NCOA2/MAPK14/GSK3B/AKR1B1/AKT1/INSR/PPARA/PPARD/IGFBP3/IGF2/HK2	11
BP	GO:0042738	exogenous drug catabolic process	4/162	24/18670	5.06884e-05	0.000273169	0.000125507	CYP3A4/CYP1A2/CYP2B6/NR1I2	4
BP	GO:0033500	carbohydrate homeostasis	10/162	242/18670	5.14081e-05	0.000276683	0.000127121	ADRA1B/PPARG/ADRA2A/AKT1/RAF1/HIF1A/ICAM1/SLC2A4/INSR/HK2	10
BP	GO:0031623	receptor internalization	7/162	111/18670	5.18653e-05	0.000278776	0.000128083	ACHE/DRD3/VEGFA/EGF/CAV1/SELE/CXCL8	7
BP	GO:0030574	collagen catabolic process	5/162	47/18670	5.28385e-05	0.00028289	0.000129973	MMP2/MMP9/MMP3/MMP1/CTSD	5
BP	GO:1903580	positive regulation of ATP metabolic process	5/162	47/18670	5.28385e-05	0.00028289	0.000129973	IL4/HIF1A/CCNB1/IFNG/INSR	5
BP	GO:2001239	regulation of extrinsic apoptotic signaling pathway in absence of ligand	5/162	47/18670	5.28385e-05	0.00028289	0.000129973	BCL2/AKT1/BCL2L1/IL1B/IL1A	5
BP	GO:0002683	negative regulation of immune system process	14/162	463/18670	5.3323e-05	0.000285111	0.000130993	CASP3/PPARG/IL4/AKT1/IL10/NFKBIA/ERBB2/HMOX1/MYC/CCL2/IL2/NFE2L2/COL3A1/IRF1	14
BP	GO:0002065	columnar/cuboidal epithelial cell differentiation	7/162	112/18670	5.49242e-05	0.000292905	0.000134574	GSK3B/RXRA/CDKN1A/TP63/SOD1/HIF1A/SERPINE1	7
BP	GO:0060419	heart growth	7/162	112/18670	5.49242e-05	0.000292905	0.000134574	ADRA1A/MAPK14/RXRA/MAPK1/GJA1/CCNB1/PPARA	7
BP	GO:0000280	nuclear division	13/162	407/18670	5.71688e-05	0.000304478	0.000139891	CHEK1/DRD3/EGF/RB1/IL1B/BIRC5/CCNB1/IL1A/TOP2A/CHEK2/INSR/HSF1/IGF2	13
BP	GO:0034250	positive regulation of cellular amide metabolic process	8/162	153/18670	5.76299e-05	0.000306135	0.000140653	CASP3/RXRA/EIF6/MAPK1/IL6/ERBB2/IFNG/NFE2L2	8
BP	GO:0050729	positive regulation of inflammatory response	8/162	153/18670	5.76299e-05	0.000306135	0.000140653	PTGS2/EGFR/IL6/NFKBIA/IL1B/PTGER3/IL2/SERPINE1	8
BP	GO:0048640	negative regulation of developmental growth	7/162	113/18670	5.81292e-05	0.000308387	0.000141688	ADRB2/SLC6A4/ADRB1/CDKN1A/GJA1/PPARA/SPP1	7
BP	GO:0046850	regulation of bone remodeling	5/162	48/18670	5.85719e-05	0.000310332	0.000142581	PRKCA/EGFR/IL6/GJA1/SPP1	5
BP	GO:0009404	toxin metabolic process	4/162	25/18670	5.99367e-05	0.000316332	0.000145338	CYP1A2/CYP1A1/CYP1B1/NFE2L2	4
BP	GO:0060571	morphogenesis of an epithelial fold	4/162	25/18670	5.99367e-05	0.000316332	0.000145338	AR/EGFR/TP63/HIF1A	4
BP	GO:1904385	cellular response to angiotensin	4/162	25/18670	5.99367e-05	0.000316332	0.000145338	RELA/CAV1/NFE2L2/HSF1	4
BP	GO:1901991	negative regulation of mitotic cell cycle phase transition	10/162	248/18670	6.31158e-05	0.000332519	0.000152775	BCL2/BAX/CCND1/CDKN1A/RB1/CCL2/CCNB1/PSMD3/CHEK2/E2F1	10
BP	GO:1902652	secondary alcohol metabolic process	8/162	155/18670	6.31664e-05	0.000332519	0.000152775	PON1/RXRA/CYP3A4/IL4/POR/SOD1/ACACA/PPARD	8
BP	GO:0006164	purine nucleotide biosynthetic process	11/162	300/18670	6.39648e-05	0.000335856	0.000154308	NOS2/IL4/EIF6/HIF1A/ACACA/NOS3/IFNG/PARP1/INSR/PPARA/HK2	11
BP	GO:0070372	regulation of ERK1 and ERK2 cascade	11/162	300/18670	6.39648e-05	0.000335856	0.000154308	ADRA1A/OPRM1/JUN/PRKCA/KDR/EGFR/ERBB2/ICAM1/IL1B/CCL2/GSTP1	11
BP	GO:0051480	regulation of cytosolic calcium ion concentration	12/162	357/18670	6.84496e-05	0.000358943	0.000164915	ADRA1A/ADRA1B/BCL2/BAX/ESR1/CAV1/GJA1/PTGER3/IL2/CXCL11/CXCL10/GSTM2	12
BP	GO:0021782	glial cell development	7/162	116/18670	6.8675e-05	0.000359203	0.000165035	EGFR/AKT1/IL6/SOD1/IL1B/IFNG/GSTP1	7
BP	GO:1900180	regulation of protein localization to nucleus	7/162	116/18670	6.8675e-05	0.000359203	0.000165035	PTGS2/MAPK14/GSK3B/AKT1/MAPK1/IFNG/PARP1	7
BP	GO:0008016	regulation of heart contraction	10/162	251/18670	6.97743e-05	0.000364486	0.000167462	KCNH2/ADRA1A/CHRM2/ADRA1B/ADRB1/CAV1/GJA1/NOS3/IL2/GSTM2	10
BP	GO:0006309	apoptotic DNA fragmentation	4/162	26/18670	7.03571e-05	0.00036566	0.000168001	BAX/CASP3/IL6/HSF1	4
BP	GO:0060740	prostate gland epithelium morphogenesis	4/162	26/18670	7.03571e-05	0.00036566	0.000168001	ESR1/AR/RXRA/TP63	4
BP	GO:1900739	regulation of protein insertion into mitochondrial membrane involved in apoptotic signaling pathway	4/162	26/18670	7.03571e-05	0.00036566	0.000168001	BCL2/CASP8/TP63/E2F1	4
BP	GO:1900740	positive regulation of protein insertion into mitochondrial membrane involved in apoptotic signaling pathway	4/162	26/18670	7.03571e-05	0.00036566	0.000168001	BCL2/CASP8/TP63/E2F1	4
BP	GO:0002931	response to ischemia	5/162	50/18670	7.147e-05	0.000370972	0.000170442	BCL2/CASP9/CAV1/GJA1/HK2	5
BP	GO:0030278	regulation of ossification	9/162	203/18670	7.16985e-05	0.000371686	0.00017077	ADRB2/BCL2/MAPK14/MAPK1/IL6/TP63/HIF1A/GJA1/RUNX2	9
BP	GO:0010906	regulation of glucose metabolic process	7/162	117/18670	7.25189e-05	0.000375462	0.000172505	NCOA2/GSK3B/AKT1/INSR/PPARA/IGFBP3/IGF2	7
BP	GO:0007191	adenylate cyclase-activating dopamine receptor signaling pathway	3/162	10/18670	7.359e-05	0.000378608	0.000173951	OPRM1/DRD5/DRD3	3
BP	GO:0032025	response to cobalt ion	3/162	10/18670	7.359e-05	0.000378608	0.000173951	CASP9/CASP3/CASP8	3
BP	GO:0033483	gas homeostasis	3/162	10/18670	7.359e-05	0.000378608	0.000173951	HIF1A/CAV1/GSTP1	3
BP	GO:0045348	positive regulation of MHC class II biosynthetic process	3/162	10/18670	7.359e-05	0.000378608	0.000173951	IL4/IL10/IFNG	3
BP	GO:0045741	positive regulation of epidermal growth factor-activated receptor activity	3/162	10/18670	7.359e-05	0.000378608	0.000173951	NCF1/ADRA2A/EGF	3
BP	GO:0014855	striated muscle cell proliferation	6/162	81/18670	7.37771e-05	0.000379094	0.000174174	MAPK14/RXRA/MAPK1/GJA1/CCNB1/PPARD	6
BP	GO:0097164	ammonium ion metabolic process	9/162	205/18670	7.73066e-05	0.000396731	0.000182277	PON1/AKR1B1/ACHE/MAOB/SLC6A3/MAOA/DRD3/POR/ODC1	9
BP	GO:1901987	regulation of cell cycle phase transition	14/162	480/18670	7.83741e-05	0.000401704	0.000184562	BCL2/BAX/CHEK1/EGFR/AKT1/CCND1/CDKN1A/RB1/CYP1A1/CCL2/CCNB1/PSMD3/CHEK2/E2F1	14
BP	GO:0048260	positive regulation of receptor-mediated endocytosis	5/162	51/18670	7.86871e-05	0.000402803	0.000185067	IL4/VEGFA/EGF/SELE/SERPINE1	5
BP	GO:0006754	ATP biosynthetic process	8/162	160/18670	7.8971e-05	0.000403751	0.000185502	IL4/EIF6/HIF1A/IFNG/PARP1/INSR/PPARA/HK2	8
BP	GO:0051193	regulation of cofactor metabolic process	7/162	119/18670	8.07345e-05	0.000412251	0.000189407	MMP3/EIF6/HIF1A/IFNG/NFE2L2/INSR/PPARA	7
BP	GO:0002026	regulation of the force of heart contraction	4/162	27/18670	8.20368e-05	0.000416816	0.000191505	ADRA1A/ADRB1/CAV1/NOS3	4
BP	GO:0035902	response to immobilization stress	4/162	27/18670	8.20368e-05	0.000416816	0.000191505	PPARG/CYP1A2/FOS/CYP1A1	4
BP	GO:0046885	regulation of hormone biosynthetic process	4/162	27/18670	8.20368e-05	0.000416816	0.000191505	POR/HIF1A/IL1B/IFNG	4
BP	GO:0048143	astrocyte activation	4/162	27/18670	8.20368e-05	0.000416816	0.000191505	EGFR/IL6/IL1B/IFNG	4
BP	GO:0006839	mitochondrial transport	10/162	256/18670	8.21997e-05	0.000417125	0.000191647	BCL2/BAX/CASP8/GSK3B/BCL2L1/TP63/ACACA/E2F1/NPEPPS/HK2	10
BP	GO:0030073	insulin secretion	9/162	207/18670	8.32792e-05	0.000421556	0.000193683	PRKCA/NOS2/ADRA2A/RAF1/HIF1A/GJA1/IL1B/IFNG/PPARD	9
BP	GO:0034284	response to monosaccharide	9/162	207/18670	8.32792e-05	0.000421556	0.000193683	PTGS2/CASP3/ADRA2A/RAF1/HIF1A/GJA1/ICAM1/GSTP1/PPARD	9
BP	GO:0006970	response to osmotic stress	6/162	83/18670	8.45896e-05	0.000427131	0.000196244	PTGS2/BAX/CASP3/AKR1B1/EGFR/SLC2A4	6
BP	GO:0042509	regulation of tyrosine phosphorylation of STAT protein	6/162	83/18670	8.45896e-05	0.000427131	0.000196244	IL4/IL6/CAV1/IL2/IFNG/HSF1	6
BP	GO:0090276	regulation of peptide hormone secretion	9/162	208/18670	8.6408e-05	0.000435774	0.000200215	PRKCA/NOS2/ADRA2A/EGFR/HIF1A/GJA1/IL1B/IFNG/PPARD	9
BP	GO:0031214	biomineral tissue development	8/162	163/18670	8.99376e-05	0.000453015	0.000208136	PTGS2/ADRB2/HIF1A/GJA1/NOS3/COL1A1/PPARA/SPP1	8
BP	GO:0072522	purine-containing compound biosynthetic process	11/162	313/18670	9.33479e-05	0.000469541	0.000215729	NOS2/IL4/EIF6/HIF1A/ACACA/NOS3/IFNG/PARP1/INSR/PPARA/HK2	11
BP	GO:0032412	regulation of ion transmembrane transporter activity	10/162	260/18670	9.34485e-05	0.000469541	0.000215729	ADRB2/OPRM1/ADRA2A/HTR3A/MMP9/DRD3/CAV1/CCL2/IFNG/GSTM2	10
BP	GO:0034101	erythrocyte homeostasis	7/162	122/18670	9.44684e-05	0.000473501	0.000217549	CASP3/MAPK14/VEGFA/RB1/HIF1A/STAT1/HMOX1	7
BP	GO:0043500	muscle adaptation	7/162	122/18670	9.44684e-05	0.000473501	0.000217549	ADRA1A/PRKCA/HMOX1/IL1B/NOS3/PARP1/PPARA	7
BP	GO:0030195	negative regulation of blood coagulation	5/162	53/18670	9.47939e-05	0.000474165	0.000217854	PLAU/NOS3/PLAT/THBD/SERPINE1	5
BP	GO:0033598	mammary gland epithelial cell proliferation	4/162	28/18670	9.50651e-05	0.000474165	0.000217854	BAX/ESR1/CCND1/MAPK1	4
BP	GO:0042730	fibrinolysis	4/162	28/18670	9.50651e-05	0.000474165	0.000217854	PLAU/PLAT/THBD/SERPINE1	4
BP	GO:0060512	prostate gland morphogenesis	4/162	28/18670	9.50651e-05	0.000474165	0.000217854	ESR1/AR/RXRA/TP63	4
BP	GO:0034308	primary alcohol metabolic process	6/162	85/18670	9.66281e-05	0.000481373	0.000221165	AKR1B1/ADH1C/CYP3A4/CYP1A2/CYP1A1/CYP1B1	6
BP	GO:0050680	negative regulation of epithelial cell proliferation	8/162	165/18670	9.79275e-05	0.000486659	0.000223594	AR/PPARG/RB1/STAT1/CAV1/GJA1/CCL2/PPARD	8
BP	GO:0071695	anatomical structure maturation	8/162	165/18670	9.79275e-05	0.000486659	0.000223594	PGR/BCL2/MMP2/CDKN1A/RB1/HIF1A/GJA1/CCNB1	8
BP	GO:0071621	granulocyte chemotaxis	7/162	123/18670	9.94478e-05	0.0004935	0.000226737	MAPK14/IL1B/CCL2/CXCL8/CXCL11/CXCL2/CXCL10	7
BP	GO:0034504	protein localization to nucleus	10/162	262/18670	9.95457e-05	0.0004935	0.000226737	PTGS2/MAPK14/GSK3B/AKT1/CDKN1A/MAPK1/NFKBIA/COL1A1/IFNG/PARP1	10
BP	GO:0031652	positive regulation of heat generation	3/162	11/18670	0.000100542	0.000496629	0.000228175	PTGS2/IL1B/PTGER3	3
BP	GO:0043619	regulation of transcription from RNA polymerase II promoter in response to oxidative stress	3/162	11/18670	0.000100542	0.000496629	0.000228175	HIF1A/HMOX1/NFE2L2	3
BP	GO:0060525	prostate glandular acinus development	3/162	11/18670	0.000100542	0.000496629	0.000228175	ESR1/RXRA/TP63	3
BP	GO:0006898	receptor-mediated endocytosis	11/162	316/18670	0.000101567	0.00050109	0.000230225	ADRB2/ACHE/IL4/DRD3/VEGFA/EGF/CAV1/SELE/CXCL8/SERPINE1/INSR	11
BP	GO:0016125	sterol metabolic process	8/162	166/18670	0.000102138	0.000503296	0.000231238	PON1/RXRA/IL4/POR/SOD1/ACACA/CYP1B1/PPARD	8
BP	GO:0006919	activation of cysteine-type endopeptidase activity involved in apoptotic process	6/162	86/18670	0.000103138	0.000506307	0.000232621	BAX/CASP9/CASP8/PPARG/TNFSF15/F3	6
BP	GO:0007260	tyrosine phosphorylation of STAT protein	6/162	86/18670	0.000103138	0.000506307	0.000232621	IL4/IL6/CAV1/IL2/IFNG/HSF1	6
BP	GO:0042058	regulation of epidermal growth factor receptor signaling pathway	6/162	86/18670	0.000103138	0.000506307	0.000232621	NCF1/ADRA2A/MMP9/EGFR/AKT1/EGF	6
BP	GO:0006584	catecholamine metabolic process	5/162	54/18670	0.00010374	0.000506307	0.000232621	AKR1B1/MAOB/SLC6A3/MAOA/DRD3	5
BP	GO:0009712	catechol-containing compound metabolic process	5/162	54/18670	0.00010374	0.000506307	0.000232621	AKR1B1/MAOB/SLC6A3/MAOA/DRD3	5
BP	GO:0010524	positive regulation of calcium ion transport into cytosol	5/162	54/18670	0.00010374	0.000506307	0.000232621	BAX/CAV1/CXCL11/CXCL10/GSTM2	5
BP	GO:0051353	positive regulation of oxidoreductase activity	5/162	54/18670	0.00010374	0.000506307	0.000232621	AKT1/POR/HIF1A/IL1B/IFNG	5
BP	GO:1900047	negative regulation of hemostasis	5/162	54/18670	0.00010374	0.000506307	0.000232621	PLAU/NOS3/PLAT/THBD/SERPINE1	5
BP	GO:0014013	regulation of gliogenesis	7/162	124/18670	0.000104639	0.000509475	0.000234077	CHRM1/PPARG/RELA/DRD3/IL6/IL1B/E2F1	7
BP	GO:0014066	regulation of phosphatidylinositol 3-kinase signaling	7/162	124/18670	0.000104639	0.000509475	0.000234077	KDR/NCF1/EGFR/MAPK1/INSR/PPARD/ERBB3	7
BP	GO:0035051	cardiocyte differentiation	8/162	167/18670	0.000106497	0.000517903	0.000237949	ADRA1A/RXRA/EGFR/VEGFA/MAPK1/VCAM1/CCNB1/PPARA	8
BP	GO:0045732	positive regulation of protein catabolic process	9/162	214/18670	0.00010733	0.000520715	0.000239241	GSK3B/ADRA2A/AKT1/EGF/CAV1/GJA1/IL1B/IFNG/NFE2L2	9
BP	GO:2001020	regulation of response to DNA damage stimulus	9/162	214/18670	0.00010733	0.000520715	0.000239241	BCL2/CASP9/CHEK1/EGFR/BCL2L1/MYC/PARP1/CHEK2/HSF1	9
BP	GO:0005979	regulation of glycogen biosynthetic process	4/162	29/18670	0.000109533	0.000528892	0.000242998	GSK3B/AKT1/INSR/IGF2	4
BP	GO:0007263	nitric oxide mediated signal transduction	4/162	29/18670	0.000109533	0.000528892	0.000242998	NOS2/EGFR/VEGFA/NOS3	4
BP	GO:0010962	regulation of glucan biosynthetic process	4/162	29/18670	0.000109533	0.000528892	0.000242998	GSK3B/AKT1/INSR/IGF2	4
BP	GO:0071280	cellular response to copper ion	4/162	29/18670	0.000109533	0.000528892	0.000242998	CYP1A2/CYP1A1/NFE2L2/HSF1	4
BP	GO:0045844	positive regulation of striated muscle tissue development	6/162	87/18670	0.000109991	0.00052985	0.000243438	BCL2/MAPK14/MAPK1/GJA1/CCNB1/ERBB3	6
BP	GO:0048636	positive regulation of muscle organ development	6/162	87/18670	0.000109991	0.00052985	0.000243438	BCL2/MAPK14/MAPK1/GJA1/CCNB1/ERBB3	6
BP	GO:0051302	regulation of cell division	8/162	168/18670	0.000111008	0.000534122	0.000245401	DRD3/VEGFA/BCL2L1/TP63/MYC/IL1B/IL1A/IGF2	8
BP	GO:0032388	positive regulation of intracellular transport	9/162	215/18670	0.000111199	0.000534408	0.000245532	PTGS2/CHRM1/MAPK14/GSK3B/MAPK1/ERBB2/IL1B/IFNG/NPEPPS	9
BP	GO:0046883	regulation of hormone secretion	10/162	266/18670	0.000112757	0.000541259	0.00024868	PRKCA/NOS2/ADRA2A/EGFR/HIF1A/GJA1/IL1B/IFNG/PPARD/SPP1	10
BP	GO:0046456	icosanoid biosynthetic process	5/162	55/18670	0.000113321	0.000542691	0.000249338	PTGS2/PTGS1/LTA4H/IL1B/ALOX5	5
BP	GO:0061098	positive regulation of protein tyrosine kinase activity	5/162	55/18670	0.000113321	0.000542691	0.000249338	ADRA1A/NCF1/ADRA2A/EGF/ERBB3	5
BP	GO:0061097	regulation of protein tyrosine kinase activity	6/162	88/18670	0.000117201	0.000559307	0.000256972	ADRA1A/NCF1/ADRA2A/EGF/CAV1/ERBB3	6
BP	GO:0070098	chemokine-mediated signaling pathway	6/162	88/18670	0.000117201	0.000559307	0.000256972	HIF1A/CCL2/CXCL8/CXCL11/CXCL2/CXCL10	6
BP	GO:1901863	positive regulation of muscle tissue development	6/162	88/18670	0.000117201	0.000559307	0.000256972	BCL2/MAPK14/MAPK1/GJA1/CCNB1/ERBB3	6
BP	GO:0060562	epithelial tube morphogenesis	11/162	322/18670	0.000119876	0.000570853	0.000262277	PGR/BCL2/CASP3/ESR1/AR/VEGFA/EGF/HIF1A/MYC/GJA1/CXCL10	11
BP	GO:0031334	positive regulation of protein complex assembly	10/162	268/18670	0.0001199	0.000570853	0.000262277	BAX/JUN/ESR1/GSK3B/MMP3/VEGFA/MMP1/ICAM1/IFNG/PARP1	10
BP	GO:0035270	endocrine system development	7/162	127/18670	0.000121549	0.000578032	0.000265575	GSK3B/SLC6A3/AKT1/MAPK1/IL6/RAF1/INSR	7
BP	GO:0006749	glutathione metabolic process	5/162	56/18670	0.000123566	0.000585575	0.000269041	SOD1/GSTP1/NFE2L2/GSTM1/GSTM2	5
BP	GO:0006977	DNA damage response, signal transduction by p53 class mediator resulting in cell cycle arrest	5/162	56/18670	0.000123566	0.000585575	0.000269041	BAX/CDKN1A/CCNB1/CHEK2/E2F1	5
BP	GO:1903202	negative regulation of oxidative stress-induced cell death	5/162	56/18670	0.000123566	0.000585575	0.000269041	AKT1/IL10/HIF1A/HSPB1/NFE2L2	5
BP	GO:0009206	purine ribonucleoside triphosphate biosynthetic process	8/162	171/18670	0.000125503	0.00059079	0.000271437	IL4/EIF6/HIF1A/IFNG/PARP1/INSR/PPARA/HK2	8
BP	GO:0001782	B cell homeostasis	4/162	30/18670	0.000125534	0.00059079	0.000271437	BCL2/BAX/CASP3/HIF1A	4
BP	GO:0010743	regulation of macrophage derived foam cell differentiation	4/162	30/18670	0.000125534	0.00059079	0.000271437	PPARG/NFKBIA/PPARA/CRP	4
BP	GO:0048147	negative regulation of fibroblast proliferation	4/162	30/18670	0.000125534	0.00059079	0.000271437	BAX/PPARG/MYC/GSTP1	4
BP	GO:0071549	cellular response to dexamethasone stimulus	4/162	30/18670	0.000125534	0.00059079	0.000271437	CASP9/EGFR/ICAM1/NR3C1	4
BP	GO:0097421	liver regeneration	4/162	30/18670	0.000125534	0.00059079	0.000271437	EGFR/CCND1/IL10/HMOX1	4
BP	GO:0009145	purine nucleoside triphosphate biosynthetic process	8/162	172/18670	0.000130668	0.000614245	0.000282213	IL4/EIF6/HIF1A/IFNG/PARP1/INSR/PPARA/HK2	8
BP	GO:0015844	monoamine transport	6/162	90/18670	0.000132746	0.000619737	0.000284736	SLC6A4/MAOB/ADRA2A/SLC6A3/CHRM5/DRD3	6
BP	GO:0046849	bone remodeling	6/162	90/18670	0.000132746	0.000619737	0.000284736	ADRB2/PRKCA/EGFR/IL6/GJA1/SPP1	6
BP	GO:0007077	mitotic nuclear envelope disassembly	3/162	12/18670	0.000133202	0.000619737	0.000284736	PRKCA/PRKCB/CCNB1	3
BP	GO:0019336	phenol-containing compound catabolic process	3/162	12/18670	0.000133202	0.000619737	0.000284736	MAOB/SLC6A3/MAOA	3
BP	GO:0033197	response to vitamin E	3/162	12/18670	0.000133202	0.000619737	0.000284736	PPARG/CCND1/COL1A1	3
BP	GO:0042368	vitamin D biosynthetic process	3/162	12/18670	0.000133202	0.000619737	0.000284736	CYP3A4/IL1B/IFNG	3
BP	GO:0045080	positive regulation of chemokine biosynthetic process	3/162	12/18670	0.000133202	0.000619737	0.000284736	HMOX1/IL1B/IFNG	3
BP	GO:0060742	epithelial cell differentiation involved in prostate gland development	3/162	12/18670	0.000133202	0.000619737	0.000284736	AR/RXRA/TP63	3
BP	GO:1902510	regulation of apoptotic DNA fragmentation	3/162	12/18670	0.000133202	0.000619737	0.000284736	BAX/IL6/HSF1	3
BP	GO:0071482	cellular response to light stimulus	7/162	129/18670	0.000134009	0.000620152	0.000284927	PTGS2/BAX/CASP9/CHEK1/CDKN1A/MYC/PARP1	7
BP	GO:1903038	negative regulation of leukocyte cell-cell adhesion	7/162	129/18670	0.000134009	0.000620152	0.000284927	CASP3/AKT1/IL10/ERBB2/IL2/PPARA/IRF1	7
BP	GO:0043525	positive regulation of neuron apoptotic process	5/162	57/18670	0.000134505	0.000620152	0.000284927	BAX/CASP9/JUN/CASP3/NQO1	5
BP	GO:0050819	negative regulation of coagulation	5/162	57/18670	0.000134505	0.000620152	0.000284927	PLAU/NOS3/PLAT/THBD/SERPINE1	5
BP	GO:0071398	cellular response to fatty acid	5/162	57/18670	0.000134505	0.000620152	0.000284927	PPARG/AKT1/ACACA/CCNB1/E2F1	5
BP	GO:0072431	signal transduction involved in mitotic G1 DNA damage checkpoint	5/162	57/18670	0.000134505	0.000620152	0.000284927	BAX/CDKN1A/CCNB1/CHEK2/E2F1	5
BP	GO:1900408	negative regulation of cellular response to oxidative stress	5/162	57/18670	0.000134505	0.000620152	0.000284927	AKT1/IL10/HIF1A/HSPB1/NFE2L2	5
BP	GO:1902400	intracellular signal transduction involved in G1 DNA damage checkpoint	5/162	57/18670	0.000134505	0.000620152	0.000284927	BAX/CDKN1A/CCNB1/CHEK2/E2F1	5
BP	GO:1901990	regulation of mitotic cell cycle phase transition	13/162	444/18670	0.000136705	0.000629583	0.00028926	BCL2/BAX/EGFR/AKT1/CCND1/CDKN1A/RB1/CYP1A1/CCL2/CCNB1/PSMD3/CHEK2/E2F1	13
BP	GO:0060333	interferon-gamma-mediated signaling pathway	6/162	91/18670	0.000141108	0.000647668	0.000297569	PPARG/STAT1/ICAM1/VCAM1/IFNG/IRF1	6
BP	GO:1901992	positive regulation of mitotic cell cycle phase transition	6/162	91/18670	0.000141108	0.000647668	0.000297569	EGFR/AKT1/CCND1/RB1/CYP1A1/CCNB1	6
BP	GO:1904063	negative regulation of cation transmembrane transport	6/162	91/18670	0.000141108	0.000647668	0.000297569	KCNH2/ADRA2A/MMP9/DRD3/CAV1/GSTM2	6
BP	GO:0001963	synaptic transmission, dopaminergic	4/162	31/18670	0.000143162	0.000653425	0.000300214	PTGS2/SLC6A4/DRD5/DRD3	4
BP	GO:0002675	positive regulation of acute inflammatory response	4/162	31/18670	0.000143162	0.000653425	0.000300214	PTGS2/IL6/IL1B/PTGER3	4
BP	GO:0010165	response to X-ray	4/162	31/18670	0.000143162	0.000653425	0.000300214	CASP3/CCND1/CDKN1A/THBD	4
BP	GO:0040018	positive regulation of multicellular organism growth	4/162	31/18670	0.000143162	0.000653425	0.000300214	BCL2/SLC6A3/HSF1/IGF2	4
BP	GO:0045737	positive regulation of cyclin-dependent protein serine/threonine kinase activity	4/162	31/18670	0.000143162	0.000653425	0.000300214	EGFR/AKT1/CCND1/CCNB1	4
BP	GO:0030520	intracellular estrogen receptor signaling pathway	5/162	58/18670	0.000146172	0.000663457	0.000304824	ESR1/AR/ESR2/TP63/PARP1	5
BP	GO:0032722	positive regulation of chemokine production	5/162	58/18670	0.000146172	0.000663457	0.000304824	IL6/HIF1A/HMOX1/IL1B/IFNG	5
BP	GO:0061900	glial cell activation	5/162	58/18670	0.000146172	0.000663457	0.000304824	JUN/EGFR/IL6/IL1B/IFNG	5
BP	GO:0071385	cellular response to glucocorticoid stimulus	5/162	58/18670	0.000146172	0.000663457	0.000304824	CASP9/EGFR/ICAM1/GSTP1/NR3C1	5
BP	GO:1903749	positive regulation of establishment of protein localization to mitochondrion	5/162	58/18670	0.000146172	0.000663457	0.000304824	BCL2/CASP8/TP63/E2F1/NPEPPS	5
BP	GO:0050796	regulation of insulin secretion	8/162	176/18670	0.000153118	0.000694214	0.000318955	PRKCA/NOS2/ADRA2A/HIF1A/GJA1/IL1B/IFNG/PPARD	8
BP	GO:0033157	regulation of intracellular protein transport	9/162	225/18670	0.000156749	0.000709891	0.000326157	PTGS2/CHRM1/MAPK14/GSK3B/MAPK1/ERBB2/IL1B/IFNG/NPEPPS	9
BP	GO:0033619	membrane protein proteolysis	5/162	59/18670	0.000158596	0.000714296	0.000328181	RELA/ADRA2A/IL10/IL1B/IFNG	5
BP	GO:0072413	signal transduction involved in mitotic cell cycle checkpoint	5/162	59/18670	0.000158596	0.000714296	0.000328181	BAX/CDKN1A/CCNB1/CHEK2/E2F1	5
BP	GO:1902402	signal transduction involved in mitotic DNA damage checkpoint	5/162	59/18670	0.000158596	0.000714296	0.000328181	BAX/CDKN1A/CCNB1/CHEK2/E2F1	5
BP	GO:1902403	signal transduction involved in mitotic DNA integrity checkpoint	5/162	59/18670	0.000158596	0.000714296	0.000328181	BAX/CDKN1A/CCNB1/CHEK2/E2F1	5
BP	GO:1902883	negative regulation of response to oxidative stress	5/162	59/18670	0.000158596	0.000714296	0.000328181	AKT1/IL10/HIF1A/HSPB1/NFE2L2	5
BP	GO:0009201	ribonucleoside triphosphate biosynthetic process	8/162	177/18670	0.000159201	0.000716229	0.000329069	IL4/EIF6/HIF1A/IFNG/PARP1/INSR/PPARA/HK2	8
BP	GO:0001975	response to amphetamine	4/162	32/18670	0.000162513	0.000727124	0.000334075	DRD5/DRD3/SOD1/ICAM1	4
BP	GO:0008210	estrogen metabolic process	4/162	32/18670	0.000162513	0.000727124	0.000334075	CYP3A4/CYP1A2/CYP1A1/CYP1B1	4
BP	GO:0042311	vasodilation	4/162	32/18670	0.000162513	0.000727124	0.000334075	ADRB2/ADRB1/SOD1/NOS3	4
BP	GO:0045987	positive regulation of smooth muscle contraction	4/162	32/18670	0.000162513	0.000727124	0.000334075	PTGS2/CHRM3/ADRA1A/ADRA1B	4
BP	GO:0046685	response to arsenic-containing substance	4/162	32/18670	0.000162513	0.000727124	0.000334075	CDKN1A/HMOX1/CYP1A1/HSF1	4
BP	GO:0033013	tetrapyrrole metabolic process	5/162	60/18670	0.000171812	0.000765648	0.000351775	PRSS1/CTRB1/CYP1A2/HMOX1/CYP1A1	5
BP	GO:0046324	regulation of glucose import	5/162	60/18670	0.000171812	0.000765648	0.000351775	MAPK14/AKT1/NFE2L2/INSR/HK2	5
BP	GO:0031650	regulation of heat generation	3/162	13/18670	0.00017206	0.000765648	0.000351775	PTGS2/IL1B/PTGER3	3
BP	GO:0090594	inflammatory response to wounding	3/162	13/18670	0.00017206	0.000765648	0.000351775	HIF1A/HMOX1/IL1A	3
BP	GO:1902894	negative regulation of pri-miRNA transcription by RNA polymerase II	3/162	13/18670	0.00017206	0.000765648	0.000351775	RELA/PPARA/PPARD	3
BP	GO:0001889	liver development	7/162	135/18670	0.000177736	0.000790045	0.000362984	JUN/RELA/EGFR/CCND1/IL10/HMOX1/CYP1A1	7
BP	GO:0071346	cellular response to interferon-gamma	8/162	180/18670	0.000178656	0.000793271	0.000364466	NOS2/PPARG/STAT1/ICAM1/CCL2/VCAM1/IFNG/IRF1	8
BP	GO:0036003	positive regulation of transcription from RNA polymerase II promoter in response to stress	4/162	33/18670	0.000183685	0.000813831	0.000373912	VEGFA/HIF1A/NFE2L2/HSF1	4
BP	GO:0051194	positive regulation of cofactor metabolic process	4/162	33/18670	0.000183685	0.000813831	0.000373912	HIF1A/IFNG/NFE2L2/INSR	4
BP	GO:0022408	negative regulation of cell-cell adhesion	8/162	181/18670	0.00018556	0.000819789	0.00037665	CASP3/AKT1/VEGFA/IL10/ERBB2/IL2/PPARA/IRF1	8
BP	GO:0006879	cellular iron ion homeostasis	5/162	61/18670	0.000185853	0.000819789	0.00037665	SOD1/HIF1A/HMOX1/MYC/ABCG2	5
BP	GO:0071384	cellular response to corticosteroid stimulus	5/162	61/18670	0.000185853	0.000819789	0.00037665	CASP9/EGFR/ICAM1/GSTP1/NR3C1	5
BP	GO:2001244	positive regulation of intrinsic apoptotic signaling pathway	5/162	61/18670	0.000185853	0.000819789	0.00037665	BCL2/BAX/BCL2L1/SOD1/CAV1	5
BP	GO:0007292	female gamete generation	7/162	136/18670	0.000186033	0.000819789	0.00037665	PTGS2/PGR/BCL2/NOS3/CCNB1/TOP2A/HSF1	7
BP	GO:0034976	response to endoplasmic reticulum stress	10/162	285/18670	0.000197632	0.000869965	0.000399703	BCL2/BAX/JUN/GSK3B/CCND1/BCL2L1/CAV1/CCL2/CXCL8/NFE2L2	10
BP	GO:0009127	purine nucleoside monophosphate biosynthetic process	8/162	183/18670	0.000200026	0.000875209	0.000402112	IL4/EIF6/HIF1A/IFNG/PARP1/INSR/PPARA/HK2	8
BP	GO:0009168	purine ribonucleoside monophosphate biosynthetic process	8/162	183/18670	0.000200026	0.000875209	0.000402112	IL4/EIF6/HIF1A/IFNG/PARP1/INSR/PPARA/HK2	8
BP	GO:0043123	positive regulation of I-kappaB kinase/NF-kappaB signaling	8/162	183/18670	0.000200026	0.000875209	0.000402112	CASP8/RELA/AKT1/HMOX1/GJA1/IL1B/PRKCB/CHUK	8
BP	GO:0043255	regulation of carbohydrate biosynthetic process	6/162	97/18670	0.000200444	0.000875209	0.000402112	GSK3B/AKT1/EGF/INSR/PPARA/IGF2	6
BP	GO:0044773	mitotic DNA damage checkpoint	6/162	97/18670	0.000200444	0.000875209	0.000402112	BAX/CCND1/CDKN1A/CCNB1/CHEK2/E2F1	6
BP	GO:1990868	response to chemokine	6/162	97/18670	0.000200444	0.000875209	0.000402112	HIF1A/CCL2/CXCL8/CXCL11/CXCL2/CXCL10	6
BP	GO:1990869	cellular response to chemokine	6/162	97/18670	0.000200444	0.000875209	0.000402112	HIF1A/CCL2/CXCL8/CXCL11/CXCL2/CXCL10	6
BP	GO:0032922	circadian regulation of gene expression	5/162	62/18670	0.000200752	0.000875209	0.000402112	NCOA2/DRD3/TOP1/AHR/PPARA	5
BP	GO:0045453	bone resorption	5/162	62/18670	0.000200752	0.000875209	0.000402112	ADRB2/PRKCA/EGFR/IL6/SPP1	5
BP	GO:0044262	cellular carbohydrate metabolic process	10/162	286/18670	0.000203287	0.000884647	0.000406449	NCOA2/GSK3B/AKR1B1/AKT1/MGAM/INSR/PPARA/IGFBP3/IGF2/HK2	10
BP	GO:0048738	cardiac muscle tissue development	9/162	233/18670	0.000203563	0.000884647	0.000406449	ADRA1A/MAPK14/RXRA/VEGFA/MAPK1/GJA1/CCNB1/PPARA/ERBB3	9
BP	GO:0061008	hepaticobiliary system development	7/162	138/18670	0.000203566	0.000884647	0.000406449	JUN/RELA/EGFR/CCND1/IL10/HMOX1/CYP1A1	7
BP	GO:0000737	DNA catabolic process, endonucleolytic	4/162	34/18670	0.000206776	0.000894789	0.000411109	BAX/CASP3/IL6/HSF1	4
BP	GO:0042533	tumor necrosis factor biosynthetic process	4/162	34/18670	0.000206776	0.000894789	0.000411109	IL4/IL10/HSPB1/IFNG	4
BP	GO:0042534	regulation of tumor necrosis factor biosynthetic process	4/162	34/18670	0.000206776	0.000894789	0.000411109	IL4/IL10/HSPB1/IFNG	4
BP	GO:0098664	G protein-coupled serotonin receptor signaling pathway	4/162	34/18670	0.000206776	0.000894789	0.000411109	CHRM3/CHRM1/CHRM2/CHRM5	4
BP	GO:0050864	regulation of B cell activation	8/162	184/18670	0.000207599	0.0008974	0.000412308	BCL2/CASP3/IL4/CDKN1A/IL10/IL6/IL2/AHR	8
BP	GO:0051588	regulation of neurotransmitter transport	7/162	139/18670	0.00021282	0.000918996	0.00042223	ADRA1A/CHRM2/SLC6A4/GSK3B/MAOB/DRD3/PRKCB	7
BP	GO:0002637	regulation of immunoglobulin production	5/162	63/18670	0.000216544	0.000934088	0.000429164	IL4/IL10/IL6/IL2/CD40LG	5
BP	GO:0006469	negative regulation of protein kinase activity	9/162	235/18670	0.000216927	0.000934661	0.000429427	CASP3/AKT1/CDKN1A/RB1/CAV1/IL1B/HSPB1/IFNG/GSTP1	9
BP	GO:0045346	regulation of MHC class II biosynthetic process	3/162	14/18670	0.000217592	0.000934661	0.000429427	IL4/IL10/IFNG	3
BP	GO:0045651	positive regulation of macrophage differentiation	3/162	14/18670	0.000217592	0.000934661	0.000429427	CASP8/PRKCA/RB1	3
BP	GO:1903624	regulation of DNA catabolic process	3/162	14/18670	0.000217592	0.000934661	0.000429427	BAX/IL6/HSF1	3
BP	GO:0030308	negative regulation of cell growth	8/162	186/18670	0.000223453	0.000958502	0.000440381	BCL2/PPARG/ESR2/CDKN1A/GJA1/PPARA/PPARD/SPP1	8
BP	GO:0043254	regulation of protein complex assembly	13/162	467/18670	0.000224063	0.000958502	0.000440381	BAX/JUN/ESR1/GSK3B/OPRD1/MMP3/VEGFA/RB1/RAF1/MMP1/ICAM1/IFNG/PARP1	13
BP	GO:0019395	fatty acid oxidation	6/162	99/18670	0.000224081	0.000958502	0.000440381	PPARG/MAPK14/AKT1/POR/PPARA/PPARD	6
BP	GO:1901570	fatty acid derivative biosynthetic process	6/162	99/18670	0.000224081	0.000958502	0.000440381	PTGS2/PTGS1/LTA4H/ACACA/IL1B/ALOX5	6
BP	GO:0032872	regulation of stress-activated MAPK cascade	9/162	237/18670	0.000231014	0.000987124	0.000453531	NCF1/EGFR/AKT1/VEGFA/MAPK1/MYC/IL1B/GSTP1/CD40LG	9
BP	GO:0060251	regulation of glial cell proliferation	4/162	35/18670	0.000231888	0.000988683	0.000454247	CHRM1/IL6/IL1B/E2F1	4
BP	GO:0070873	regulation of glycogen metabolic process	4/162	35/18670	0.000231888	0.000988683	0.000454247	GSK3B/AKT1/INSR/IGF2	4
BP	GO:0008286	insulin receptor signaling pathway	7/162	141/18670	0.000232346	0.000988683	0.000454247	GSK3B/RELA/AKT1/IL1B/PRKCB/INSR/IGF2	7
BP	GO:0097530	granulocyte migration	7/162	141/18670	0.000232346	0.000988683	0.000454247	MAPK14/IL1B/CCL2/CXCL8/CXCL11/CXCL2/CXCL10	7
BP	GO:0045600	positive regulation of fat cell differentiation	5/162	64/18670	0.000233264	0.000990524	0.000455094	PTGS2/PPARG/MAPK14/AKT1/PPARD	5
BP	GO:1903672	positive regulation of sprouting angiogenesis	5/162	64/18670	0.000233264	0.000990524	0.000455094	PTGS2/KDR/VEGFA/IL10/HMOX1	5
BP	GO:0022600	digestive system process	6/162	100/18670	0.000236694	0.001003	0.000460827	CHRM3/CHRM1/ADRA2A/CHRM5/DRD3/PTGER3	6
BP	GO:0055024	regulation of cardiac muscle tissue development	6/162	100/18670	0.000236694	0.001003	0.000460827	MAPK14/MAPK1/GJA1/CCNB1/PPARA/ERBB3	6
BP	GO:0030258	lipid modification	9/162	238/18670	0.000238337	0.00100892	0.000463545	PPARG/MAPK14/CHRM5/CYP3A4/AKT1/POR/CYP1A1/PPARA/PPARD	9
BP	GO:0009142	nucleoside triphosphate biosynthetic process	8/162	188/18670	0.000240287	0.00101612	0.000466854	IL4/EIF6/HIF1A/IFNG/PARP1/INSR/PPARA/HK2	8
BP	GO:0010675	regulation of cellular carbohydrate metabolic process	7/162	142/18670	0.000242637	0.001025	0.000470933	NCOA2/GSK3B/AKT1/INSR/PPARA/IGFBP3/IGF2	7
BP	GO:0031348	negative regulation of defense response	9/162	239/18670	0.000245852	0.00103643	0.000476187	PPARG/IL4/IL10/RB1/SOD1/IL2/GSTP1/PPARA/PPARD	9
BP	GO:0070302	regulation of stress-activated protein kinase signaling cascade	9/162	239/18670	0.000245852	0.00103643	0.000476187	NCF1/EGFR/AKT1/VEGFA/MAPK1/MYC/IL1B/GSTP1/CD40LG	9
BP	GO:0034440	lipid oxidation	6/162	101/18670	0.00024986	0.00105224	0.000483451	PPARG/MAPK14/AKT1/POR/PPARA/PPARD	6
BP	GO:0006606	protein import into nucleus	7/162	143/18670	0.000253292	0.0010656	0.000489587	PTGS2/MAPK14/AKT1/CDKN1A/MAPK1/NFKBIA/IFNG	7
BP	GO:0030217	T cell differentiation	9/162	240/18670	0.000253563	0.00106564	0.000489606	BCL2/IL4/IL6/SOD1/ERBB2/IL2/IFNG/RUNX2/IRF1	9
BP	GO:0030224	monocyte differentiation	4/162	36/18670	0.000259121	0.00108454	0.000498288	JUN/PPARG/VEGFA/MYC	4
BP	GO:0030947	regulation of vascular endothelial growth factor receptor signaling pathway	4/162	36/18670	0.000259121	0.00108454	0.000498288	VEGFA/HIF1A/IL1B/PRKCB	4
BP	GO:1903131	mononuclear cell differentiation	4/162	36/18670	0.000259121	0.00108454	0.000498288	JUN/PPARG/VEGFA/MYC	4
BP	GO:2001171	positive regulation of ATP biosynthetic process	4/162	36/18670	0.000259121	0.00108454	0.000498288	IL4/HIF1A/IFNG/INSR	4
BP	GO:0002367	cytokine production involved in immune response	6/162	102/18670	0.000263595	0.00110101	0.000505855	MAPK14/IL4/IL10/IL6/HMOX1/IL1B	6
BP	GO:0010522	regulation of calcium ion transport into cytosol	6/162	102/18670	0.000263595	0.00110101	0.000505855	BCL2/BAX/CAV1/CXCL11/CXCL10/GSTM2	6
BP	GO:0030730	sequestering of triglyceride	3/162	15/18670	0.00027026	0.00112196	0.000515482	PPARG/IL1B/PPARA	3
BP	GO:0042362	fat-soluble vitamin biosynthetic process	3/162	15/18670	0.00027026	0.00112196	0.000515482	CYP3A4/IL1B/IFNG	3
BP	GO:0045342	MHC class II biosynthetic process	3/162	15/18670	0.00027026	0.00112196	0.000515482	IL4/IL10/IFNG	3
BP	GO:0051044	positive regulation of membrane protein ectodomain proteolysis	3/162	15/18670	0.00027026	0.00112196	0.000515482	ADRA2A/IL1B/IFNG	3
BP	GO:1900119	positive regulation of execution phase of apoptosis	3/162	15/18670	0.00027026	0.00112196	0.000515482	BAX/IL6/HSF1	3
BP	GO:2001028	positive regulation of endothelial cell chemotaxis	3/162	15/18670	0.00027026	0.00112196	0.000515482	KDR/VEGFA/HSPB1	3
BP	GO:0007612	learning	7/162	145/18670	0.000275732	0.00114352	0.000525387	PTGS2/JUN/DRD5/DRD3/FOS/HIF1A/INSR	7
BP	GO:0048259	regulation of receptor-mediated endocytosis	6/162	103/18670	0.000277917	0.00115141	0.000529012	IL4/DRD3/VEGFA/EGF/SELE/SERPINE1	6
BP	GO:0007219	Notch signaling pathway	8/162	193/18670	0.000286964	0.00118715	0.000545433	EGFR/AKT1/EGF/TP63/NFKBIA/STAT1/MYC/NOS3	8
BP	GO:0045834	positive regulation of lipid metabolic process	7/162	146/18670	0.000287537	0.00118715	0.000545433	PTGS2/PPARG/AKT1/POR/IL1B/IFNG/PPARA	7
BP	GO:0014037	Schwann cell differentiation	4/162	37/18670	0.000288578	0.00118715	0.000545433	RELA/AKT1/SOD1/ERBB3	4
BP	GO:0042307	positive regulation of protein import into nucleus	4/162	37/18670	0.000288578	0.00118715	0.000545433	PTGS2/MAPK14/MAPK1/IFNG	4
BP	GO:0045777	positive regulation of blood pressure	4/162	37/18670	0.000288578	0.00118715	0.000545433	ADRA1A/ADRA1B/ADRB1/DRD5	4
BP	GO:0045923	positive regulation of fatty acid metabolic process	4/162	37/18670	0.000288578	0.00118715	0.000545433	PTGS2/PPARG/IL1B/PPARA	4
BP	GO:0090050	positive regulation of cell migration involved in sprouting angiogenesis	4/162	37/18670	0.000288578	0.00118715	0.000545433	PTGS2/KDR/VEGFA/HMOX1	4
BP	GO:0060038	cardiac muscle cell proliferation	5/162	67/18670	0.000289357	0.00118916	0.000546356	MAPK14/RXRA/MAPK1/GJA1/CCNB1	5
BP	GO:0019233	sensory perception of pain	6/162	104/18670	0.000292842	0.00119986	0.000551273	PTGS2/OPRM1/OPRD1/MAPK1/IL10/CCL2	6
BP	GO:0030593	neutrophil chemotaxis	6/162	104/18670	0.000292842	0.00119986	0.000551273	IL1B/CCL2/CXCL8/CXCL11/CXCL2/CXCL10	6
BP	GO:0046822	regulation of nucleocytoplasmic transport	6/162	104/18670	0.000292842	0.00119986	0.000551273	PTGS2/MAPK14/GSK3B/MAPK1/IL1B/IFNG	6
BP	GO:0019359	nicotinamide nucleotide biosynthetic process	7/162	147/18670	0.000299745	0.00122568	0.000563137	PTGS2/EIF6/HIF1A/IFNG/INSR/PPARA/HK2	7
BP	GO:0019363	pyridine nucleotide biosynthetic process	7/162	147/18670	0.000299745	0.00122568	0.000563137	PTGS2/EIF6/HIF1A/IFNG/INSR/PPARA/HK2	7
BP	GO:0008593	regulation of Notch signaling pathway	6/162	105/18670	0.000308391	0.00125978	0.0005788	EGFR/AKT1/EGF/TP63/NFKBIA/NOS3	6
BP	GO:0016239	positive regulation of macroautophagy	5/162	68/18670	0.000310155	0.00126572	0.000581531	ADRB2/KDR/IL4/HIF1A/HMOX1	5
BP	GO:0007190	activation of adenylate cyclase activity	4/162	38/18670	0.000320362	0.00130346	0.000598873	ADRB2/ADRB1/DRD5/RAF1	4
BP	GO:0032350	regulation of hormone metabolic process	4/162	38/18670	0.000320362	0.00130346	0.000598873	POR/HIF1A/IL1B/IFNG	4
BP	GO:0046326	positive regulation of glucose import	4/162	38/18670	0.000320362	0.00130346	0.000598873	MAPK14/AKT1/NFE2L2/INSR	4
BP	GO:0010948	negative regulation of cell cycle process	11/162	361/18670	0.00032179	0.00130797	0.000600944	BCL2/BAX/CHEK1/CCND1/CDKN1A/RB1/CCL2/CCNB1/PSMD3/CHEK2/E2F1	11
BP	GO:1901989	positive regulation of cell cycle phase transition	6/162	106/18670	0.000324579	0.001318	0.00060555	EGFR/AKT1/CCND1/RB1/CYP1A1/CCNB1	6
BP	GO:0001654	eye development	11/162	362/18670	0.000329426	0.00132888	0.00061055	BCL2/BAX/JUN/ACHE/RXRA/EGFR/VEGFA/HIF1A/GJA1/CYP1A1/CYP1B1	11
BP	GO:0009156	ribonucleoside monophosphate biosynthetic process	8/162	197/18670	0.000329427	0.00132888	0.00061055	IL4/EIF6/HIF1A/IFNG/PARP1/INSR/PPARA/HK2	8
BP	GO:0010885	regulation of cholesterol storage	3/162	16/18670	0.000330512	0.00132888	0.00061055	PPARG/PPARA/PPARD	3
BP	GO:0019372	lipoxygenase pathway	3/162	16/18670	0.000330512	0.00132888	0.00061055	PTGS2/PON1/ALOX5	3
BP	GO:0030397	membrane disassembly	3/162	16/18670	0.000330512	0.00132888	0.00061055	PRKCA/PRKCB/CCNB1	3
BP	GO:0032225	regulation of synaptic transmission, dopaminergic	3/162	16/18670	0.000330512	0.00132888	0.00061055	PTGS2/SLC6A4/DRD3	3
BP	GO:0045986	negative regulation of smooth muscle contraction	3/162	16/18670	0.000330512	0.00132888	0.00061055	PTGS2/ADRB2/SOD1	3
BP	GO:0051081	nuclear envelope disassembly	3/162	16/18670	0.000330512	0.00132888	0.00061055	PRKCA/PRKCB/CCNB1	3
BP	GO:0071380	cellular response to prostaglandin E stimulus	3/162	16/18670	0.000330512	0.00132888	0.00061055	PPARG/AKT1/ACACA	3
BP	GO:1900451	positive regulation of glutamate receptor signaling pathway	3/162	16/18670	0.000330512	0.00132888	0.00061055	ADRB2/CCL2/IFNG	3
BP	GO:0070227	lymphocyte apoptotic process	5/162	69/18670	0.000332067	0.00133382	0.000612819	BAX/AKT1/IL10/HIF1A/IL2	5
BP	GO:0008203	cholesterol metabolic process	7/162	150/18670	0.000338886	0.00135721	0.000623565	PON1/RXRA/IL4/POR/SOD1/ACACA/PPARD	7
BP	GO:0048754	branching morphogenesis of an epithelial tube	7/162	150/18670	0.000338886	0.00135721	0.000623565	PGR/BCL2/ESR1/AR/VEGFA/EGF/MYC	7
BP	GO:0072525	pyridine-containing compound biosynthetic process	7/162	150/18670	0.000338886	0.00135721	0.000623565	PTGS2/EIF6/HIF1A/IFNG/INSR/PPARA/HK2	7
BP	GO:0046890	regulation of lipid biosynthetic process	8/162	198/18670	0.000340807	0.00136356	0.000626484	PTGS2/AKT1/EIF6/POR/SOD1/ACACA/IL1B/IFNG	8
BP	GO:0034341	response to interferon-gamma	8/162	199/18670	0.000352505	0.00140761	0.000646722	NOS2/PPARG/STAT1/ICAM1/CCL2/VCAM1/IFNG/IRF1	8
BP	GO:0050866	negative regulation of cell activation	8/162	199/18670	0.000352505	0.00140761	0.000646722	CASP3/IL10/ERBB2/HMOX1/NOS3/IL2/THBD/IRF1	8
BP	GO:0019048	modulation by virus of host morphology or physiology	4/162	39/18670	0.000354577	0.001409	0.00064736	CASP8/RXRA/BCL2L1/INSR	4
BP	GO:0033146	regulation of intracellular estrogen receptor signaling pathway	4/162	39/18670	0.000354577	0.001409	0.00064736	ESR1/AR/TP63/PARP1	4
BP	GO:0033574	response to testosterone	4/162	39/18670	0.000354577	0.001409	0.00064736	AR/ELK1/HSF1/SPP1	4
BP	GO:0042417	dopamine metabolic process	4/162	39/18670	0.000354577	0.001409	0.00064736	MAOB/SLC6A3/MAOA/DRD3	4
BP	GO:1904591	positive regulation of protein import	4/162	39/18670	0.000354577	0.001409	0.00064736	PTGS2/MAPK14/MAPK1/IFNG	4
BP	GO:0050766	positive regulation of phagocytosis	5/162	70/18670	0.00035513	0.00140982	0.000647739	PPARG/SOD1/IL1B/CCL2/IFNG	5
BP	GO:0032526	response to retinoic acid	6/162	108/18670	0.00035895	0.00142222	0.000653436	SLC6A4/PPARG/RXRA/RXRB/GJA1/COL1A1	6
BP	GO:0071156	regulation of cell cycle arrest	6/162	108/18670	0.00035895	0.00142222	0.000653436	BAX/CCND1/CDKN1A/CCNB1/CHEK2/E2F1	6
BP	GO:0150063	visual system development	11/162	366/18670	0.000361515	0.001431	0.000657468	BCL2/BAX/JUN/ACHE/RXRA/EGFR/VEGFA/HIF1A/GJA1/CYP1A1/CYP1B1	11
BP	GO:0000187	activation of MAPK activity	7/162	152/18670	0.000367184	0.00145063	0.000666486	MAPK14/MAPK1/EGF/SOD1/IL1B/INSR/CD40LG	7
BP	GO:0016202	regulation of striated muscle tissue development	7/162	152/18670	0.000367184	0.00145063	0.000666486	BCL2/MAPK14/MAPK1/GJA1/CCNB1/PPARA/ERBB3	7
BP	GO:0042531	positive regulation of tyrosine phosphorylation of STAT protein	5/162	71/18670	0.000379385	0.00149738	0.000687967	IL4/IL6/IL2/IFNG/HSF1	5
BP	GO:0009746	response to hexose	8/162	202/18670	0.000389581	0.00153614	0.000705774	PTGS2/CASP3/ADRA2A/RAF1/HIF1A/GJA1/ICAM1/PPARD	8
BP	GO:0045124	regulation of bone resorption	4/162	40/18670	0.00039133	0.0015371	0.000706216	PRKCA/EGFR/IL6/SPP1	4
BP	GO:0051281	positive regulation of release of sequestered calcium ion into cytosol	4/162	40/18670	0.00039133	0.0015371	0.000706216	BAX/CXCL11/CXCL10/GSTM2	4
BP	GO:0071470	cellular response to osmotic stress	4/162	40/18670	0.00039133	0.0015371	0.000706216	PTGS2/CASP3/AKR1B1/SLC2A4	4
BP	GO:0071548	response to dexamethasone	4/162	40/18670	0.00039133	0.0015371	0.000706216	CASP9/EGFR/ICAM1/NR3C1	4
BP	GO:0010224	response to UV-B	3/162	17/18670	0.000398785	0.0015574	0.000715542	BCL2/RELA/CDKN1A	3
BP	GO:0017085	response to insecticide	3/162	17/18670	0.000398785	0.0015574	0.000715542	CYP1A1/CCNB1/HSF1	3
BP	GO:0030540	female genitalia development	3/162	17/18670	0.000398785	0.0015574	0.000715542	BAX/ESR1/TP63	3
BP	GO:0032966	negative regulation of collagen biosynthetic process	3/162	17/18670	0.000398785	0.0015574	0.000715542	PPARG/IL6/PPARD	3
BP	GO:0045725	positive regulation of glycogen biosynthetic process	3/162	17/18670	0.000398785	0.0015574	0.000715542	AKT1/INSR/IGF2	3
BP	GO:2001267	regulation of cysteine-type endopeptidase activity involved in apoptotic signaling pathway	3/162	17/18670	0.000398785	0.0015574	0.000715542	BAX/CASP8/MMP9	3
BP	GO:0050805	negative regulation of synaptic transmission	5/162	72/18670	0.000404871	0.00157815	0.000725076	PTGS2/SLC6A4/ACHE/DRD5/IL1B	5
BP	GO:1903747	regulation of establishment of protein localization to mitochondrion	5/162	72/18670	0.000404871	0.00157815	0.000725076	BCL2/CASP8/TP63/E2F1/NPEPPS	5
BP	GO:0048880	sensory system development	11/162	371/18670	0.000405291	0.00157828	0.000725136	BCL2/BAX/JUN/ACHE/RXRA/EGFR/VEGFA/HIF1A/GJA1/CYP1A1/CYP1B1	11
BP	GO:1901861	regulation of muscle tissue development	7/162	155/18670	0.000413149	0.00160582	0.000737789	BCL2/MAPK14/MAPK1/GJA1/CCNB1/PPARA/ERBB3	7
BP	GO:1903707	negative regulation of hemopoiesis	7/162	155/18670	0.000413149	0.00160582	0.000737789	IL4/NFKBIA/ERBB2/MYC/IL2/NFE2L2/IRF1	7
BP	GO:0042119	neutrophil activation	13/162	498/18670	0.000414578	0.00160984	0.000739637	MAPK14/OLR1/PLAU/LTA4H/MMP9/MAPK1/CXCL8/MGAM/ALOX5/MPO/GSTP1/PSMD3/CTSD	13
BP	GO:0033673	negative regulation of kinase activity	9/162	257/18670	0.00041863	0.00162403	0.000746157	CASP3/AKT1/CDKN1A/RB1/CAV1/IL1B/HSPB1/IFNG/GSTP1	9
BP	GO:0002446	neutrophil mediated immunity	13/162	499/18670	0.000422512	0.00163753	0.00075236	MAPK14/OLR1/PLAU/LTA4H/MMP9/MAPK1/IL6/MGAM/ALOX5/MPO/GSTP1/PSMD3/CTSD	13
BP	GO:0043010	camera-type eye development	10/162	314/18670	0.000426841	0.00165274	0.000759348	BAX/JUN/ACHE/RXRA/EGFR/VEGFA/HIF1A/GJA1/CYP1A1/CYP1B1	10
BP	GO:0048634	regulation of muscle organ development	7/162	156/18670	0.000429454	0.00166129	0.000763274	BCL2/MAPK14/MAPK1/GJA1/CCNB1/PPARA/ERBB3	7
BP	GO:0006308	DNA catabolic process	4/162	41/18670	0.000430726	0.00166149	0.000763366	BAX/CASP3/IL6/HSF1	4
BP	GO:0030890	positive regulation of B cell proliferation	4/162	41/18670	0.000430726	0.00166149	0.000763366	BCL2/IL4/CDKN1A/IL2	4
BP	GO:1900117	regulation of execution phase of apoptosis	4/162	41/18670	0.000430726	0.00166149	0.000763366	BAX/BCL2L1/IL6/HSF1	4
BP	GO:0032411	positive regulation of transporter activity	6/162	112/18670	0.000436203	0.00168103	0.000772343	ADRB2/PON1/HTR3A/CCL2/IFNG/GSTM2	6
BP	GO:0014015	positive regulation of gliogenesis	5/162	74/18670	0.000459698	0.0017699	0.000813177	PPARG/RELA/IL6/IL1B/E2F1	5
BP	GO:0060402	calcium ion transport into cytosol	7/162	158/18670	0.000463605	0.00178326	0.000819316	ADRA1A/BCL2/BAX/CAV1/CXCL11/CXCL10/GSTM2	7
BP	GO:0006509	membrane protein ectodomain proteolysis	4/162	42/18670	0.000472871	0.00181196	0.000832502	ADRA2A/IL10/IL1B/IFNG	4
BP	GO:0010907	positive regulation of glucose metabolic process	4/162	42/18670	0.000472871	0.00181196	0.000832502	AKT1/INSR/PPARA/IGF2	4
BP	GO:0009124	nucleoside monophosphate biosynthetic process	8/162	208/18670	0.00047327	0.00181196	0.000832502	IL4/EIF6/HIF1A/IFNG/PARP1/INSR/PPARA/HK2	8
BP	GO:0002902	regulation of B cell apoptotic process	3/162	18/18670	0.000475502	0.00181196	0.000832502	BAX/IL10/IL2	3
BP	GO:0010713	negative regulation of collagen metabolic process	3/162	18/18670	0.000475502	0.00181196	0.000832502	PPARG/IL6/PPARD	3
BP	GO:0010878	cholesterol storage	3/162	18/18670	0.000475502	0.00181196	0.000832502	PPARG/PPARA/PPARD	3
BP	GO:0045780	positive regulation of bone resorption	3/162	18/18670	0.000475502	0.00181196	0.000832502	PRKCA/EGFR/SPP1	3
BP	GO:0046852	positive regulation of bone remodeling	3/162	18/18670	0.000475502	0.00181196	0.000832502	PRKCA/EGFR/SPP1	3
BP	GO:0051023	regulation of immunoglobulin secretion	3/162	18/18670	0.000475502	0.00181196	0.000832502	IL6/IL2/CD40LG	3
BP	GO:0070875	positive regulation of glycogen metabolic process	3/162	18/18670	0.000475502	0.00181196	0.000832502	AKT1/INSR/IGF2	3
BP	GO:0005976	polysaccharide metabolic process	6/162	114/18670	0.000479399	0.00182341	0.000837761	GSK3B/AKT1/EGF/MGAM/INSR/IGF2	6
BP	GO:0030218	erythrocyte differentiation	6/162	114/18670	0.000479399	0.00182341	0.000837761	CASP3/MAPK14/VEGFA/RB1/HIF1A/STAT1	6
BP	GO:0051701	interaction with host	8/162	209/18670	0.000488539	0.00185349	0.00085158	CASP8/RXRA/EGFR/BCL2L1/CAV1/ICAM1/CXCL8/INSR	8
BP	GO:0006073	cellular glucan metabolic process	5/162	75/18670	0.000489121	0.00185349	0.00085158	GSK3B/AKT1/MGAM/INSR/IGF2	5
BP	GO:0007422	peripheral nervous system development	5/162	75/18670	0.000489121	0.00185349	0.00085158	RELA/AKT1/SOD1/ERBB2/ERBB3	5
BP	GO:0044042	glucan metabolic process	5/162	75/18670	0.000489121	0.00185349	0.00085158	GSK3B/AKT1/MGAM/INSR/IGF2	5
BP	GO:0006096	glycolytic process	6/162	115/18670	0.00050221	0.00189956	0.000872748	EIF6/HIF1A/IFNG/INSR/PPARA/HK2	6
BP	GO:0032612	interleukin-1 production	6/162	115/18670	0.00050221	0.00189956	0.000872748	CASP8/IL10/IL1B/HSPB1/IFNG/GSTP1	6
BP	GO:0010863	positive regulation of phospholipase C activity	4/162	43/18670	0.000517874	0.00195158	0.000896649	ADRA1A/ESR1/EGFR/SELE	4
BP	GO:0031279	regulation of cyclase activity	4/162	43/18670	0.000517874	0.00195158	0.000896649	NOS2/MAPK14/DRD5/NOS3	4
BP	GO:0032459	regulation of protein oligomerization	4/162	43/18670	0.000517874	0.00195158	0.000896649	BAX/OPRD1/MMP3/MMP1	4
BP	GO:0045746	negative regulation of Notch signaling pathway	4/162	43/18670	0.000517874	0.00195158	0.000896649	EGFR/AKT1/EGF/NFKBIA	4
BP	GO:0001937	negative regulation of endothelial cell proliferation	5/162	76/18670	0.00051994	0.00195576	0.000898568	PPARG/STAT1/CAV1/GJA1/CCL2	5
BP	GO:0045454	cell redox homeostasis	5/162	76/18670	0.00051994	0.00195576	0.000898568	NOS2/NCF1/NOS3/MPO/NFE2L2	5
BP	GO:0006757	ATP generation from ADP	6/162	116/18670	0.000525857	0.0019762	0.000907958	EIF6/HIF1A/IFNG/INSR/PPARA/HK2	6
BP	GO:1901222	regulation of NIK/NF-kappaB signaling	6/162	117/18670	0.000550362	0.00206639	0.000949395	RELA/NR3C2/TNFSF15/EGFR/NFKBIA/IL1B	6
BP	GO:0048678	response to axon injury	5/162	77/18670	0.000552195	0.00206947	0.00095081	BCL2/BAX/JUN/SOD1/SPP1	5
BP	GO:1901224	positive regulation of NIK/NF-kappaB signaling	5/162	77/18670	0.000552195	0.00206947	0.00095081	RELA/NR3C2/TNFSF15/EGFR/IL1B	5
BP	GO:0051170	import into nucleus	7/162	163/18670	0.000558528	0.00209122	0.000960807	PTGS2/MAPK14/AKT1/CDKN1A/MAPK1/NFKBIA/IFNG	7
BP	GO:0002544	chronic inflammatory response	3/162	19/18670	0.000561073	0.00209122	0.000960807	IL10/GJA1/VCAM1	3
BP	GO:0003085	negative regulation of systemic arterial blood pressure	3/162	19/18670	0.000561073	0.00209122	0.000960807	ADRA1A/ADRB2/ADRB1	3
BP	GO:0033189	response to vitamin A	3/162	19/18670	0.000561073	0.00209122	0.000960807	PPARG/CYP1A1/PPARD	3
BP	GO:0060004	reflex	3/162	19/18670	0.000561073	0.00209122	0.000960807	ADRA1A/DRD3/GJA1	3
BP	GO:0060252	positive regulation of glial cell proliferation	3/162	19/18670	0.000561073	0.00209122	0.000960807	IL6/IL1B/E2F1	3
BP	GO:0007212	dopamine receptor signaling pathway	4/162	44/18670	0.000565841	0.00210133	0.000965449	OPRM1/GSK3B/DRD5/DRD3	4
BP	GO:0010828	positive regulation of glucose transmembrane transport	4/162	44/18670	0.000565841	0.00210133	0.000965449	MAPK14/AKT1/NFE2L2/INSR	4
BP	GO:0014002	astrocyte development	4/162	44/18670	0.000565841	0.00210133	0.000965449	EGFR/IL6/IL1B/IFNG	4
BP	GO:0061756	leukocyte adhesion to vascular endothelial cell	4/162	44/18670	0.000565841	0.00210133	0.000965449	RELA/ICAM1/SELE/VCAM1	4
BP	GO:1990266	neutrophil migration	6/162	118/18670	0.000575745	0.00213617	0.000981456	IL1B/CCL2/CXCL8/CXCL11/CXCL2/CXCL10	6
BP	GO:0035821	modification of morphology or physiology of other organism	7/162	164/18670	0.000579246	0.0021472	0.000986527	JUN/CASP8/NOS2/RXRA/BCL2L1/IFNG/INSR	7
BP	GO:0000271	polysaccharide biosynthetic process	5/162	78/18670	0.000585931	0.00216218	0.000993406	GSK3B/AKT1/EGF/INSR/IGF2	5
BP	GO:0031016	pancreas development	5/162	78/18670	0.000585931	0.00216218	0.000993406	GSK3B/AKT1/IL6/INSR/IGF2	5
BP	GO:0032413	negative regulation of ion transmembrane transporter activity	5/162	78/18670	0.000585931	0.00216218	0.000993406	ADRA2A/MMP9/DRD3/CAV1/GSTM2	5
BP	GO:0055021	regulation of cardiac muscle tissue growth	5/162	78/18670	0.000585931	0.00216218	0.000993406	MAPK14/MAPK1/GJA1/CCNB1/PPARA	5
BP	GO:0070664	negative regulation of leukocyte proliferation	5/162	78/18670	0.000585931	0.00216218	0.000993406	CASP3/IL10/ERBB2/IL2/GSTP1	5
BP	GO:0070374	positive regulation of ERK1 and ERK2 cascade	8/162	215/18670	0.000588769	0.00217069	0.000997316	ADRA1A/OPRM1/JUN/PRKCA/KDR/EGFR/ICAM1/CCL2	8
BP	GO:0045088	regulation of innate immune response	12/162	452/18670	0.000596578	0.00219749	0.00100963	CASP8/ESR1/PPARG/RELA/NFKBIA/RAF1/STAT1/CAV1/IFNG/PSMD3/CHUK/IRF1	12
BP	GO:0001952	regulation of cell-matrix adhesion	6/162	119/18670	0.000602029	0.00221159	0.00101611	BCL2/GSK3B/KDR/PLAU/VEGFA/SERPINE1	6
BP	GO:0007173	epidermal growth factor receptor signaling pathway	6/162	119/18670	0.000602029	0.00221159	0.00101611	NCF1/ADRA2A/MMP9/EGFR/AKT1/EGF	6
BP	GO:0042866	pyruvate biosynthetic process	6/162	119/18670	0.000602029	0.00221159	0.00101611	EIF6/HIF1A/IFNG/INSR/PPARA/HK2	6
BP	GO:0042771	intrinsic apoptotic signaling pathway in response to DNA damage by p53 class mediator	4/162	45/18670	0.000616881	0.00226005	0.00103838	BCL2/CDKN1A/TP63/CHEK2	4
BP	GO:0048538	thymus development	4/162	45/18670	0.000616881	0.00226005	0.00103838	BCL2/MAPK1/RAF1/SOD1	4
BP	GO:1900274	regulation of phospholipase C activity	4/162	45/18670	0.000616881	0.00226005	0.00103838	ADRA1A/ESR1/EGFR/SELE	4
BP	GO:0006110	regulation of glycolytic process	5/162	79/18670	0.00062119	0.00227177	0.00104376	EIF6/HIF1A/IFNG/INSR/PPARA	5
BP	GO:0055072	iron ion homeostasis	5/162	79/18670	0.00062119	0.00227177	0.00104376	SOD1/HIF1A/HMOX1/MYC/ABCG2	5
BP	GO:0003014	renal system process	6/162	120/18670	0.000629235	0.00229913	0.00105633	ADRA1A/BCL2/AKR1B1/DRD3/GJA1/CLDN4	6
BP	GO:0019722	calcium-mediated signaling	8/162	218/18670	0.000644781	0.00235382	0.00108146	GSK3B/KDR/EGFR/SELE/VCAM1/CXCL8/ERBB3/GSTM2	8
BP	GO:0032495	response to muramyl dipeptide	3/162	20/18670	0.000655895	0.00239226	0.00109912	MAPK14/RELA/NFKBIA	3
BP	GO:0048762	mesenchymal cell differentiation	8/162	219/18670	0.000664379	0.00242104	0.00111234	BCL2/GSK3B/MAPK1/IL6/HIF1A/STAT1/IL1B/COL1A1	8
BP	GO:0050806	positive regulation of synaptic transmission	7/162	168/18670	0.00066831	0.00242607	0.00111465	PTGS2/ADRA1A/ADRB2/GSK3B/EGFR/MAPK1/CCL2	7
BP	GO:0005978	glycogen biosynthetic process	4/162	46/18670	0.000671104	0.00242607	0.00111465	GSK3B/AKT1/INSR/IGF2	4
BP	GO:0006984	ER-nucleus signaling pathway	4/162	46/18670	0.000671104	0.00242607	0.00111465	GSK3B/CCL2/CXCL8/NFE2L2	4
BP	GO:0009250	glucan biosynthetic process	4/162	46/18670	0.000671104	0.00242607	0.00111465	GSK3B/AKT1/INSR/IGF2	4
BP	GO:0014075	response to amine	4/162	46/18670	0.000671104	0.00242607	0.00111465	DRD5/DRD3/SOD1/ICAM1	4
BP	GO:0022602	ovulation cycle process	4/162	46/18670	0.000671104	0.00242607	0.00111465	PGR/CASP3/ESR1/NOS3	4
BP	GO:0044003	modification by symbiont of host morphology or physiology	4/162	46/18670	0.000671104	0.00242607	0.00111465	CASP8/RXRA/BCL2L1/INSR	4
BP	GO:0060711	labyrinthine layer development	4/162	46/18670	0.000671104	0.00242607	0.00111465	CASP8/AKT1/MAPK1/IL10	4
BP	GO:0071354	cellular response to interleukin-6	4/162	46/18670	0.000671104	0.00242607	0.00111465	RELA/IL6/STAT1/ICAM1	4
BP	GO:0015849	organic acid transport	10/162	333/18670	0.000673323	0.00242979	0.00111636	NCOA2/NOS2/PPARG/RXRA/DRD3/AKT1/ACACA/IL1B/PPARA/PPARD	10
BP	GO:0046942	carboxylic acid transport	10/162	333/18670	0.000673323	0.00242979	0.00111636	NCOA2/NOS2/PPARG/RXRA/DRD3/AKT1/ACACA/IL1B/PPARA/PPARD	10
BP	GO:0030811	regulation of nucleotide catabolic process	5/162	81/18670	0.000696453	0.00250441	0.00115064	EIF6/HIF1A/IFNG/INSR/PPARA	5
BP	GO:0033238	regulation of cellular amine metabolic process	5/162	81/18670	0.000696453	0.00250441	0.00115064	MAOB/SLC6A3/ODC1/NQO1/PSMD3	5
BP	GO:0048708	astrocyte differentiation	5/162	81/18670	0.000696453	0.00250441	0.00115064	EGFR/MAPK1/IL6/IL1B/IFNG	5
BP	GO:1902930	regulation of alcohol biosynthetic process	5/162	81/18670	0.000696453	0.00250441	0.00115064	POR/SOD1/ACACA/IL1B/IFNG	5
BP	GO:0051928	positive regulation of calcium ion transport	6/162	123/18670	0.000716606	0.00257283	0.00118208	BAX/CAV1/CCL2/CXCL11/CXCL10/GSTM2	6
BP	GO:0043433	negative regulation of DNA-binding transcription factor activity	7/162	170/18670	0.00071674	0.00257283	0.00118208	ESR1/IL10/RB1/NFKBIA/HMOX1/CYP1B1/CHUK	7
BP	GO:0002204	somatic recombination of immunoglobulin genes involved in immune response	4/162	47/18670	0.000728617	0.0026063	0.00119746	IL4/IL10/IL2/CD40LG	4
BP	GO:0002208	somatic diversification of immunoglobulins involved in immune response	4/162	47/18670	0.000728617	0.0026063	0.00119746	IL4/IL10/IL2/CD40LG	4
BP	GO:0045190	isotype switching	4/162	47/18670	0.000728617	0.0026063	0.00119746	IL4/IL10/IL2/CD40LG	4
BP	GO:0048806	genitalia development	4/162	47/18670	0.000728617	0.0026063	0.00119746	BAX/ESR1/AR/TP63	4
BP	GO:0001822	kidney development	9/162	278/18670	0.000735695	0.00262776	0.00120732	BCL2/BAX/CASP9/AKR1B1/MMP9/VEGFA/ODC1/STAT1/MYC	9
BP	GO:0032637	interleukin-8 production	5/162	82/18670	0.000736545	0.00262776	0.00120732	NOS2/IL10/IL1B/SERPINE1/CRP	5
BP	GO:0071158	positive regulation of cell cycle arrest	5/162	82/18670	0.000736545	0.00262776	0.00120732	BAX/CDKN1A/CCNB1/CHEK2/E2F1	5
BP	GO:0016241	regulation of macroautophagy	7/162	171/18670	0.000741976	0.00264252	0.0012141	ADRB2/CASP3/KDR/IL4/AKT1/HIF1A/HMOX1	7
BP	GO:0060401	cytosolic calcium ion transport	7/162	171/18670	0.000741976	0.00264252	0.0012141	ADRA1A/BCL2/BAX/CAV1/CXCL11/CXCL10/GSTM2	7
BP	GO:0010893	positive regulation of steroid biosynthetic process	3/162	21/18670	0.000760355	0.00268922	0.00123556	POR/IL1B/IFNG	3
BP	GO:0030728	ovulation	3/162	21/18670	0.000760355	0.00268922	0.00123556	PTGS2/PGR/NOS3	3
BP	GO:0032332	positive regulation of chondrocyte differentiation	3/162	21/18670	0.000760355	0.00268922	0.00123556	RELA/POR/RUNX2	3
BP	GO:0032682	negative regulation of chemokine production	3/162	21/18670	0.000760355	0.00268922	0.00123556	IL10/IL6/GSTP1	3
BP	GO:0035162	embryonic hemopoiesis	3/162	21/18670	0.000760355	0.00268922	0.00123556	KDR/VEGFA/HIF1A	3
BP	GO:0035743	CD4-positive, alpha-beta T cell cytokine production	3/162	21/18670	0.000760355	0.00268922	0.00123556	IL4/IL6/IL1B	3
BP	GO:0036499	PERK-mediated unfolded protein response	3/162	21/18670	0.000760355	0.00268922	0.00123556	CCL2/CXCL8/NFE2L2	3
BP	GO:0051900	regulation of mitochondrial depolarization	3/162	21/18670	0.000760355	0.00268922	0.00123556	BCL2/KDR/PARP1	3
BP	GO:0009152	purine ribonucleotide biosynthetic process	9/162	280/18670	0.000774045	0.00273527	0.00125671	IL4/EIF6/HIF1A/ACACA/IFNG/PARP1/INSR/PPARA/HK2	9
BP	GO:0030850	prostate gland development	4/162	48/18670	0.00078953	0.00278037	0.00127743	ESR1/AR/RXRA/TP63	4
BP	GO:0045933	positive regulation of muscle contraction	4/162	48/18670	0.00078953	0.00278037	0.00127743	PTGS2/CHRM3/ADRA1A/ADRA1B	4
BP	GO:0060324	face development	4/162	48/18670	0.00078953	0.00278037	0.00127743	MMP2/MAPK1/RAF1/COL1A1	4
BP	GO:0090199	regulation of release of cytochrome c from mitochondria	4/162	48/18670	0.00078953	0.00278037	0.00127743	BAX/MMP9/AKT1/BCL2L1	4
BP	GO:0007160	cell-matrix adhesion	8/162	225/18670	0.000792316	0.00278778	0.00128084	BCL2/GSK3B/KDR/PLAU/VEGFA/VCAM1/SERPINE1/COL3A1	8
BP	GO:0046031	ADP metabolic process	6/162	126/18670	0.000813085	0.00285839	0.00131328	EIF6/HIF1A/IFNG/INSR/PPARA/HK2	6
BP	GO:0002718	regulation of cytokine production involved in immune response	5/162	84/18670	0.000821874	0.00287218	0.00131962	MAPK14/IL10/IL6/HMOX1/IL1B	5
BP	GO:0010507	negative regulation of autophagy	5/162	84/18670	0.000821874	0.00287218	0.00131962	ADRA1A/BCL2/AKT1/IL10/HMOX1	5
BP	GO:0045445	myoblast differentiation	5/162	84/18670	0.000821874	0.00287218	0.00131962	MAPK14/RB1/PPARD/CXCL10/IGFBP3	5
BP	GO:0046889	positive regulation of lipid biosynthetic process	5/162	84/18670	0.000821874	0.00287218	0.00131962	PTGS2/AKT1/POR/IL1B/IFNG	5
BP	GO:0060420	regulation of heart growth	5/162	84/18670	0.000821874	0.00287218	0.00131962	MAPK14/MAPK1/GJA1/CCNB1/PPARA	5
BP	GO:1902803	regulation of synaptic vesicle transport	5/162	84/18670	0.000821874	0.00287218	0.00131962	ADRA1A/CHRM2/GSK3B/PRKCB/SLC2A4	5
BP	GO:0006941	striated muscle contraction	7/162	174/18670	0.000821929	0.00287218	0.00131962	KCNH2/ADRA1A/ADRA1B/CAV1/GJA1/CHUK/GSTM2	7
BP	GO:0033044	regulation of chromosome organization	10/162	342/18670	0.000825714	0.00288294	0.00132456	CHEK1/VEGFA/MAPK1/RB1/MYC/IL1B/CCNB1/TOP2A/PARP1/IGF2	10
BP	GO:0006913	nucleocytoplasmic transport	10/162	343/18670	0.00084427	0.00294521	0.00135317	PTGS2/MAPK14/GSK3B/AKT1/CDKN1A/EIF6/MAPK1/NFKBIA/IL1B/IFNG	10
BP	GO:0046165	alcohol biosynthetic process	7/162	175/18670	0.000850042	0.00296282	0.00136126	AKR1B1/CYP3A4/POR/SOD1/ACACA/IL1B/IFNG	7
BP	GO:0003254	regulation of membrane depolarization	4/162	49/18670	0.000853953	0.00296632	0.00136287	BCL2/KDR/GJA1/PARP1	4
BP	GO:0043124	negative regulation of I-kappaB kinase/NF-kappaB signaling	4/162	49/18670	0.000853953	0.00296632	0.00136287	CASP8/ESR1/STAT1/GSTP1	4
BP	GO:0048546	digestive tract morphogenesis	4/162	49/18670	0.000853953	0.00296632	0.00136287	BCL2/EGFR/TP63/HIF1A	4
BP	GO:1904707	positive regulation of vascular smooth muscle cell proliferation	4/162	49/18670	0.000853953	0.00296632	0.00136287	JUN/MMP2/MMP9/IL10	4
BP	GO:0010721	negative regulation of cell development	10/162	344/18670	0.000863169	0.00299579	0.00137641	SLC6A4/BCL2/GSK3B/DRD3/VEGFA/IL6/IL1B/COL3A1/PPARA/SPP1	10
BP	GO:0045649	regulation of macrophage differentiation	3/162	22/18670	0.000874827	0.00302341	0.0013891	CASP8/PRKCA/RB1	3
BP	GO:0048305	immunoglobulin secretion	3/162	22/18670	0.000874827	0.00302341	0.0013891	IL6/IL2/CD40LG	3
BP	GO:0071379	cellular response to prostaglandin stimulus	3/162	22/18670	0.000874827	0.00302341	0.0013891	PPARG/AKT1/ACACA	3
BP	GO:1901685	glutathione derivative metabolic process	3/162	22/18670	0.000874827	0.00302341	0.0013891	GSTP1/GSTM1/GSTM2	3
BP	GO:1901687	glutathione derivative biosynthetic process	3/162	22/18670	0.000874827	0.00302341	0.0013891	GSTP1/GSTM1/GSTM2	3
BP	GO:0006986	response to unfolded protein	7/162	176/18670	0.000878908	0.00303495	0.0013944	BAX/CCND1/CCL2/CXCL8/HSPB1/NFE2L2/HSF1	7
BP	GO:0051169	nuclear transport	10/162	346/18670	0.000902012	0.0031111	0.00142939	PTGS2/MAPK14/GSK3B/AKT1/CDKN1A/EIF6/MAPK1/NFKBIA/IL1B/IFNG	10
BP	GO:0050769	positive regulation of neurogenesis	12/162	474/18670	0.000902486	0.0031111	0.00142939	OPRM1/BCL2/PPARG/RELA/VEGFA/IL6/HIF1A/IL1B/IL2/IFNG/NFE2L2/E2F1	12
BP	GO:0034637	cellular carbohydrate biosynthetic process	5/162	86/18670	0.000914366	0.0031494	0.00144698	GSK3B/AKR1B1/AKT1/INSR/IGF2	5
BP	GO:0044106	cellular amine metabolic process	6/162	129/18670	0.000919297	0.00316371	0.00145356	MAOB/SLC6A3/MAOA/ODC1/NQO1/PSMD3	6
BP	GO:0014009	glial cell proliferation	4/162	50/18670	0.000921995	0.003165	0.00145415	CHRM1/IL6/IL1B/E2F1	4
BP	GO:0070741	response to interleukin-6	4/162	50/18670	0.000921995	0.003165	0.00145415	RELA/IL6/STAT1/ICAM1	4
BP	GO:1900087	positive regulation of G1/S transition of mitotic cell cycle	4/162	50/18670	0.000921995	0.003165	0.00145415	EGFR/AKT1/CCND1/CYP1A1	4
BP	GO:2001257	regulation of cation channel activity	7/162	178/18670	0.000938961	0.00322053	0.00147967	ADRB2/OPRM1/MMP9/CAV1/CCL2/IFNG/GSTM2	7
BP	GO:0006112	energy reserve metabolic process	5/162	87/18670	0.000963414	0.0032961	0.00151438	GSK3B/AKT1/MYC/INSR/IGF2	5
BP	GO:0014068	positive regulation of phosphatidylinositol 3-kinase signaling	5/162	87/18670	0.000963414	0.0032961	0.00151438	KDR/NCF1/INSR/PPARD/ERBB3	5
BP	GO:0051781	positive regulation of cell division	5/162	87/18670	0.000963414	0.0032961	0.00151438	DRD3/VEGFA/IL1B/IL1A/IGF2	5
BP	GO:0030183	B cell differentiation	6/162	131/18670	0.00099583	0.00340305	0.00156352	BCL2/BAX/IL4/IL10/VCAM1/CD40LG	6
BP	GO:0034695	response to prostaglandin E	3/162	23/18670	0.000999672	0.00340305	0.00156352	PPARG/AKT1/ACACA	3
BP	GO:0045821	positive regulation of glycolytic process	3/162	23/18670	0.000999672	0.00340305	0.00156352	HIF1A/IFNG/INSR	3
BP	GO:0050995	negative regulation of lipid catabolic process	3/162	23/18670	0.000999672	0.00340305	0.00156352	ADRA2A/AKT1/IL1B	3
BP	GO:0051349	positive regulation of lyase activity	3/162	23/18670	0.000999672	0.00340305	0.00156352	NOS2/DRD5/NOS3	3
BP	GO:0051882	mitochondrial depolarization	3/162	23/18670	0.000999672	0.00340305	0.00156352	BCL2/KDR/PARP1	3
BP	GO:1905330	regulation of morphogenesis of an epithelium	7/162	180/18670	0.0010022	0.00340882	0.00156618	ESR1/AR/RXRA/VEGFA/STAT1/PSMD3/CXCL10	7
BP	GO:0043470	regulation of carbohydrate catabolic process	5/162	88/18670	0.00101439	0.00344741	0.0015839	EIF6/HIF1A/IFNG/INSR/PPARA	5
BP	GO:0002285	lymphocyte activation involved in immune response	7/162	181/18670	0.00103506	0.0035117	0.00161344	IL4/IL10/IL6/ICAM1/IL2/IFNG/CD40LG	7
BP	GO:0003158	endothelium development	6/162	132/18670	0.00103589	0.0035117	0.00161344	KDR/VEGFA/GJA1/ICAM1/IL1B/CXCL10	6
BP	GO:0042476	odontogenesis	6/162	132/18670	0.00103589	0.0035117	0.00161344	BAX/TP63/SERPINE1/COL1A1/PPARA/RUNX2	6
BP	GO:0009260	ribonucleotide biosynthetic process	9/162	293/18670	0.00106501	0.00360445	0.00165605	IL4/EIF6/HIF1A/ACACA/IFNG/PARP1/INSR/PPARA/HK2	9
BP	GO:0072001	renal system development	9/162	293/18670	0.00106501	0.00360445	0.00165605	BCL2/BAX/CASP9/AKR1B1/MMP9/VEGFA/ODC1/STAT1/MYC	9
BP	GO:0032410	negative regulation of transporter activity	5/162	89/18670	0.00106734	0.00360935	0.00165831	ADRA2A/MMP9/DRD3/CAV1/GSTM2	5
BP	GO:0016447	somatic recombination of immunoglobulin gene segments	4/162	52/18670	0.00106937	0.00361323	0.00166009	IL4/IL10/IL2/CD40LG	4
BP	GO:0031589	cell-substrate adhesion	10/162	354/18670	0.00107204	0.00361924	0.00166285	BCL2/GSK3B/KDR/PLAU/VEGFA/VCAM1/SERPINE1/COL1A1/COL3A1/PPARD	10
BP	GO:0043312	neutrophil degranulation	12/162	485/18670	0.00109891	0.00370688	0.00170312	MAPK14/OLR1/PLAU/LTA4H/MMP9/MAPK1/MGAM/ALOX5/MPO/GSTP1/PSMD3/CTSD	12
BP	GO:0002040	sprouting angiogenesis	7/162	183/18670	0.0011033	0.00371864	0.00170852	PTGS2/KDR/AKT1/VEGFA/IL10/HMOX1/E2F2	7
BP	GO:0006959	humoral immune response	10/162	356/18670	0.00111841	0.00376646	0.00173049	BCL2/IL6/IL1B/CCL2/CXCL8/IFNG/CXCL11/CXCL2/CRP/CXCL10	10
BP	GO:0006165	nucleoside diphosphate phosphorylation	6/162	134/18670	0.00111971	0.00376772	0.00173107	EIF6/HIF1A/IFNG/INSR/PPARA/HK2	6
BP	GO:0042475	odontogenesis of dentin-containing tooth	5/162	90/18670	0.00112232	0.00377029	0.00173225	BAX/TP63/SERPINE1/PPARA/RUNX2	5
BP	GO:0071674	mononuclear cell migration	5/162	90/18670	0.00112232	0.00377029	0.00173225	MAPK14/IL6/CCL2/SERPINE1/CXCL10	5
BP	GO:0001783	B cell apoptotic process	3/162	24/18670	0.00113524	0.00379808	0.00174502	BAX/IL10/IL2	3
BP	GO:0002092	positive regulation of receptor internalization	3/162	24/18670	0.00113524	0.00379808	0.00174502	VEGFA/EGF/SELE	3
BP	GO:0009110	vitamin biosynthetic process	3/162	24/18670	0.00113524	0.00379808	0.00174502	CYP3A4/IL1B/IFNG	3
BP	GO:2000209	regulation of anoikis	3/162	24/18670	0.00113524	0.00379808	0.00174502	BCL2/CAV1/CHEK2	3
BP	GO:2001026	regulation of endothelial cell chemotaxis	3/162	24/18670	0.00113524	0.00379808	0.00174502	KDR/VEGFA/HSPB1	3
BP	GO:0051607	defense response to virus	8/162	238/18670	0.0011378	0.00380353	0.00174752	BCL2/RELA/IL6/STAT1/IL1B/IFNG/CXCL10/IRF1	8
BP	GO:0000186	activation of MAPKK activity	4/162	53/18670	0.00114893	0.00381887	0.00175457	EGFR/MAPK1/EGF/RAF1	4
BP	GO:0031638	zymogen activation	4/162	53/18670	0.00114893	0.00381887	0.00175457	CASP8/PLAU/PLAT/SERPINE1	4
BP	GO:0032964	collagen biosynthetic process	4/162	53/18670	0.00114893	0.00381887	0.00175457	PPARG/IL6/COL1A1/PPARD	4
BP	GO:0038066	p38MAPK cascade	4/162	53/18670	0.00114893	0.00381887	0.00175457	MAPK14/NCF1/VEGFA/IL1B	4
BP	GO:0045661	regulation of myoblast differentiation	4/162	53/18670	0.00114893	0.00381887	0.00175457	MAPK14/PPARD/CXCL10/IGFBP3	4
BP	GO:0045744	negative regulation of G protein-coupled receptor signaling pathway	4/162	53/18670	0.00114893	0.00381887	0.00175457	ADRB2/OPRM1/DRD3/CXCL8	4
BP	GO:0070228	regulation of lymphocyte apoptotic process	4/162	53/18670	0.00114893	0.00381887	0.00175457	BAX/IL10/HIF1A/IL2	4
BP	GO:0002283	neutrophil activation involved in immune response	12/162	488/18670	0.00115826	0.00384673	0.00176737	MAPK14/OLR1/PLAU/LTA4H/MMP9/MAPK1/MGAM/ALOX5/MPO/GSTP1/PSMD3/CTSD	12
BP	GO:0002758	innate immune response-activating signal transduction	9/162	298/18670	0.00119817	0.00397606	0.00182679	CASP8/ESR1/RELA/NFKBIA/RAF1/CAV1/PSMD3/CHUK/IRF1	9
BP	GO:0050663	cytokine secretion	8/162	240/18670	0.00120024	0.00397971	0.00182847	NOS2/MAPK14/IL10/IL1B/IFNG/IL1A/CRP/CHUK	8
BP	GO:0046939	nucleotide phosphorylation	6/162	136/18670	0.00120864	0.00400428	0.00183975	EIF6/HIF1A/IFNG/INSR/PPARA/HK2	6
BP	GO:0022900	electron transport chain	7/162	186/18670	0.00121225	0.004013	0.00184376	AKR1B1/MAOB/NCF1/CYP1A2/POR/CCNB1/NQO1	7
BP	GO:0006636	unsaturated fatty acid biosynthetic process	4/162	54/18670	0.00123255	0.00406701	0.00186858	PTGS2/PTGS1/IL1B/ALOX5	4
BP	GO:0030199	collagen fibril organization	4/162	54/18670	0.00123255	0.00406701	0.00186858	RB1/CYP1B1/COL1A1/COL3A1	4
BP	GO:0043392	negative regulation of DNA binding	4/162	54/18670	0.00123255	0.00406701	0.00186858	JUN/NFKBIA/HMOX1/E2F1	4
BP	GO:0050994	regulation of lipid catabolic process	4/162	54/18670	0.00123255	0.00406701	0.00186858	ADRA2A/AKT1/IL1B/PPARA	4
BP	GO:0046390	ribose phosphate biosynthetic process	9/162	300/18670	0.00125507	0.00413134	0.00189813	IL4/EIF6/HIF1A/ACACA/IFNG/PARP1/INSR/PPARA/HK2	9
BP	GO:0060048	cardiac muscle contraction	6/162	137/18670	0.00125508	0.00413134	0.00189813	KCNH2/ADRA1A/ADRA1B/CAV1/GJA1/GSTM2	6
BP	GO:1903670	regulation of sprouting angiogenesis	6/162	137/18670	0.00125508	0.00413134	0.00189813	PTGS2/KDR/VEGFA/IL10/HMOX1/E2F2	6
BP	GO:0002053	positive regulation of mesenchymal cell proliferation	3/162	25/18670	0.00128187	0.00418581	0.00192316	VEGFA/STAT1/MYC	3
BP	GO:0009299	mRNA transcription	3/162	25/18670	0.00128187	0.00418581	0.00192316	HIF1A/PPARD/HSF1	3
BP	GO:0030813	positive regulation of nucleotide catabolic process	3/162	25/18670	0.00128187	0.00418581	0.00192316	HIF1A/IFNG/INSR	3
BP	GO:0031639	plasminogen activation	3/162	25/18670	0.00128187	0.00418581	0.00192316	PLAU/PLAT/SERPINE1	3
BP	GO:0032461	positive regulation of protein oligomerization	3/162	25/18670	0.00128187	0.00418581	0.00192316	BAX/MMP3/MMP1	3
BP	GO:0051197	positive regulation of coenzyme metabolic process	3/162	25/18670	0.00128187	0.00418581	0.00192316	HIF1A/IFNG/INSR	3
BP	GO:0060330	regulation of response to interferon-gamma	3/162	25/18670	0.00128187	0.00418581	0.00192316	PPARG/STAT1/IFNG	3
BP	GO:0060334	regulation of interferon-gamma-mediated signaling pathway	3/162	25/18670	0.00128187	0.00418581	0.00192316	PPARG/STAT1/IFNG	3
BP	GO:0060444	branching involved in mammary gland duct morphogenesis	3/162	25/18670	0.00128187	0.00418581	0.00192316	PGR/ESR1/AR	3
BP	GO:2000679	positive regulation of transcription regulatory region DNA binding	3/162	25/18670	0.00128187	0.00418581	0.00192316	RB1/IFNG/PARP1	3
BP	GO:0045861	negative regulation of proteolysis	10/162	363/18670	0.00129384	0.0042215	0.00193956	PTGS2/MMP9/AKT1/VEGFA/IL10/POR/RAF1/BIRC5/PLAT/SERPINE1	10
BP	GO:0009135	purine nucleoside diphosphate metabolic process	6/162	138/18670	0.00130287	0.00424421	0.00194999	EIF6/HIF1A/IFNG/INSR/PPARA/HK2	6
BP	GO:0009179	purine ribonucleoside diphosphate metabolic process	6/162	138/18670	0.00130287	0.00424421	0.00194999	EIF6/HIF1A/IFNG/INSR/PPARA/HK2	6
BP	GO:0002090	regulation of receptor internalization	4/162	55/18670	0.00132033	0.00429423	0.00197297	DRD3/VEGFA/EGF/SELE	4
BP	GO:0042306	regulation of protein import into nucleus	4/162	55/18670	0.00132033	0.00429423	0.00197297	PTGS2/MAPK14/MAPK1/IFNG	4
BP	GO:0019362	pyridine nucleotide metabolic process	7/162	189/18670	0.00132946	0.00431704	0.00198345	PTGS2/EIF6/HIF1A/IFNG/INSR/PPARA/HK2	7
BP	GO:0046496	nicotinamide nucleotide metabolic process	7/162	189/18670	0.00132946	0.00431704	0.00198345	PTGS2/EIF6/HIF1A/IFNG/INSR/PPARA/HK2	7
BP	GO:0045580	regulation of T cell differentiation	6/162	139/18670	0.00135205	0.00438343	0.00201395	IL4/SOD1/ERBB2/IL2/IFNG/IRF1	6
BP	GO:0050715	positive regulation of cytokine secretion	6/162	139/18670	0.00135205	0.00438343	0.00201395	MAPK14/IL10/IL1B/IFNG/IL1A/CHUK	6
BP	GO:0009185	ribonucleoside diphosphate metabolic process	6/162	140/18670	0.00140263	0.00453661	0.00208434	EIF6/HIF1A/IFNG/INSR/PPARA/HK2	6
BP	GO:0034620	cellular response to unfolded protein	6/162	140/18670	0.00140263	0.00453661	0.00208434	BAX/CCND1/CCL2/CXCL8/NFE2L2/HSF1	6
BP	GO:0060078	regulation of postsynaptic membrane potential	6/162	140/18670	0.00140263	0.00453661	0.00208434	CHRM1/ADRB2/OPRM1/GSK3B/ADRB1/AKT1	6
BP	GO:0046034	ATP metabolic process	9/162	305/18670	0.00140691	0.00454686	0.00208904	IL4/EIF6/HIF1A/CCNB1/IFNG/PARP1/INSR/PPARA/HK2	9
BP	GO:0002381	immunoglobulin production involved in immunoglobulin mediated immune response	4/162	56/18670	0.00141239	0.00455376	0.00209221	IL4/IL10/IL2/CD40LG	4
BP	GO:0060688	regulation of morphogenesis of a branching structure	4/162	56/18670	0.00141239	0.00455376	0.00209221	ESR1/AR/RXRA/VEGFA	4
BP	GO:0090183	regulation of kidney development	4/162	56/18670	0.00141239	0.00455376	0.00209221	MMP9/VEGFA/STAT1/MYC	4
BP	GO:0002702	positive regulation of production of molecular mediator of immune response	5/162	95/18670	0.00142922	0.00458992	0.00210883	MAPK14/IL4/IL6/IL1B/IL2	5
BP	GO:0050810	regulation of steroid biosynthetic process	5/162	95/18670	0.00142922	0.00458992	0.00210883	POR/SOD1/ACACA/IL1B/IFNG	5
BP	GO:0051196	regulation of coenzyme metabolic process	5/162	95/18670	0.00142922	0.00458992	0.00210883	EIF6/HIF1A/IFNG/INSR/PPARA	5
BP	GO:1903076	regulation of protein localization to plasma membrane	5/162	95/18670	0.00142922	0.00458992	0.00210883	AR/EGFR/AKT1/BCL2L1/IFNG	5
BP	GO:2000060	positive regulation of ubiquitin-dependent protein catabolic process	5/162	95/18670	0.00142922	0.00458992	0.00210883	GSK3B/AKT1/EGF/CAV1/NFE2L2	5
BP	GO:1903203	regulation of oxidative stress-induced neuron death	3/162	26/18670	0.0014399	0.00462056	0.00212291	IL10/HIF1A/PARP1	3
BP	GO:0010660	regulation of muscle cell apoptotic process	5/162	96/18670	0.00149735	0.00480114	0.00220587	PPARG/HMOX1/IFNG/NFE2L2/HSF1	5
BP	GO:0002066	columnar/cuboidal epithelial cell development	4/162	57/18670	0.00150883	0.00482661	0.00221757	GSK3B/CDKN1A/SOD1/HIF1A	4
BP	GO:0048008	platelet-derived growth factor receptor signaling pathway	4/162	57/18670	0.00150883	0.00482661	0.00221757	F7/VEGFA/F3/PLAT	4
BP	GO:0060043	regulation of cardiac muscle cell proliferation	4/162	57/18670	0.00150883	0.00482661	0.00221757	MAPK14/MAPK1/GJA1/CCNB1	4
BP	GO:0010951	negative regulation of endopeptidase activity	8/162	250/18670	0.00155475	0.0049696	0.00228327	PTGS2/MMP9/AKT1/VEGFA/POR/RAF1/BIRC5/SERPINE1	8
BP	GO:0072524	pyridine-containing compound metabolic process	7/162	195/18670	0.00159038	0.00507951	0.00233377	PTGS2/EIF6/HIF1A/IFNG/INSR/PPARA/HK2	7
BP	GO:0006706	steroid catabolic process	3/162	27/18670	0.00160963	0.00512143	0.00235303	CYP3A4/CYP1A2/SPP1	3
BP	GO:0007176	regulation of epidermal growth factor-activated receptor activity	3/162	27/18670	0.00160963	0.00512143	0.00235303	NCF1/ADRA2A/EGF	3
BP	GO:0036475	neuron death in response to oxidative stress	3/162	27/18670	0.00160963	0.00512143	0.00235303	IL10/HIF1A/PARP1	3
BP	GO:0045932	negative regulation of muscle contraction	3/162	27/18670	0.00160963	0.00512143	0.00235303	PTGS2/ADRB2/SOD1	3
BP	GO:1904589	regulation of protein import	4/162	58/18670	0.00160977	0.00512143	0.00235303	PTGS2/MAPK14/MAPK1/IFNG	4
BP	GO:0006694	steroid biosynthetic process	7/162	196/18670	0.00163749	0.00520369	0.00239082	AKR1B1/CYP3A4/POR/SOD1/ACACA/IL1B/IFNG	7
BP	GO:0002042	cell migration involved in sprouting angiogenesis	5/162	98/18670	0.00164072	0.00520369	0.00239082	PTGS2/KDR/AKT1/VEGFA/HMOX1	5
BP	GO:0050764	regulation of phagocytosis	5/162	98/18670	0.00164072	0.00520369	0.00239082	PPARG/SOD1/IL1B/CCL2/IFNG	5
BP	GO:0060191	regulation of lipase activity	5/162	98/18670	0.00164072	0.00520369	0.00239082	ADRA1A/ESR1/EGFR/POR/SELE	5
BP	GO:0002221	pattern recognition receptor signaling pathway	7/162	197/18670	0.00168568	0.00533799	0.00245253	CASP8/ESR1/RELA/NFKBIA/CAV1/CHUK/IRF1	7
BP	GO:0009749	response to glucose	7/162	197/18670	0.00168568	0.00533799	0.00245253	CASP3/ADRA2A/RAF1/HIF1A/GJA1/ICAM1/PPARD	7
BP	GO:0010518	positive regulation of phospholipase activity	4/162	59/18670	0.00171531	0.00542761	0.0024937	ADRA1A/ESR1/EGFR/SELE	4
BP	GO:0002224	toll-like receptor signaling pathway	6/162	146/18670	0.00173711	0.00549235	0.00252344	CASP8/ESR1/NFKBIA/CAV1/CHUK/IRF1	6
BP	GO:0016052	carbohydrate catabolic process	7/162	199/18670	0.00178537	0.00562413	0.00258399	EIF6/HIF1A/MGAM/IFNG/INSR/PPARA/HK2	7
BP	GO:0017038	protein import	7/162	199/18670	0.00178537	0.00562413	0.00258399	PTGS2/MAPK14/AKT1/CDKN1A/MAPK1/NFKBIA/IFNG	7
BP	GO:0035966	response to topologically incorrect protein	7/162	199/18670	0.00178537	0.00562413	0.00258399	BAX/CCND1/CCL2/CXCL8/HSPB1/NFE2L2/HSF1	7
BP	GO:0001516	prostaglandin biosynthetic process	3/162	28/18670	0.00179138	0.00562413	0.00258399	PTGS2/PTGS1/IL1B	3
BP	GO:0008209	androgen metabolic process	3/162	28/18670	0.00179138	0.00562413	0.00258399	ESR1/CYP3A4/SPP1	3
BP	GO:0032647	regulation of interferon-alpha production	3/162	28/18670	0.00179138	0.00562413	0.00258399	IL10/STAT1/CHUK	3
BP	GO:0034698	response to gonadotropin	3/162	28/18670	0.00179138	0.00562413	0.00258399	CCNA2/POR/ICAM1	3
BP	GO:0046457	prostanoid biosynthetic process	3/162	28/18670	0.00179138	0.00562413	0.00258399	PTGS2/PTGS1/IL1B	3
BP	GO:1902932	positive regulation of alcohol biosynthetic process	3/162	28/18670	0.00179138	0.00562413	0.00258399	POR/IL1B/IFNG	3
BP	GO:0010657	muscle cell apoptotic process	5/162	100/18670	0.00179394	0.00562413	0.00258399	PPARG/HMOX1/IFNG/NFE2L2/HSF1	5
BP	GO:0030301	cholesterol transport	5/162	100/18670	0.00179394	0.00562413	0.00258399	PON1/PPARG/EGF/NFKBIA/CAV1	5
BP	GO:1902808	positive regulation of cell cycle G1/S phase transition	4/162	60/18670	0.00182556	0.00571888	0.00262752	EGFR/AKT1/CCND1/CYP1A1	4
BP	GO:0007265	Ras protein signal transduction	11/162	448/18670	0.00187381	0.00585379	0.00268951	ADRA1A/JUN/MAPK14/CCNA2/ADRA2A/CDKN1A/RB1/RAF1/COL3A1/CHUK/RASSF1	11
BP	GO:0000018	regulation of DNA recombination	5/162	101/18670	0.00187436	0.00585379	0.00268951	CHEK1/IL4/IL10/IL2/PARP1	5
BP	GO:0032611	interleukin-1 beta production	5/162	101/18670	0.00187436	0.00585379	0.00268951	CASP8/IL1B/HSPB1/IFNG/GSTP1	5
BP	GO:0046632	alpha-beta T cell differentiation	5/162	101/18670	0.00187436	0.00585379	0.00268951	BCL2/IL6/IL2/IFNG/IRF1	5
BP	GO:0002218	activation of innate immune response	9/162	319/18670	0.00191224	0.00596752	0.00274176	CASP8/ESR1/RELA/NFKBIA/RAF1/CAV1/PSMD3/CHUK/IRF1	9
BP	GO:0032370	positive regulation of lipid transport	4/162	61/18670	0.00194063	0.00604689	0.00277822	PON1/NFKBIA/IL1B/SPP1	4
BP	GO:0045123	cellular extravasation	4/162	61/18670	0.00194063	0.00604689	0.00277822	ICAM1/CCL2/SELE/VCAM1	4
BP	GO:0006575	cellular modified amino acid metabolic process	7/162	202/18670	0.00194343	0.00605101	0.00278012	POR/SOD1/DUOX2/GSTP1/NFE2L2/GSTM1/GSTM2	7
BP	GO:0007271	synaptic transmission, cholinergic	3/162	29/18670	0.00198544	0.00617708	0.00283804	CHRM3/ACHE/NQO1	3
BP	GO:0071774	response to fibroblast growth factor	6/162	150/18670	0.00199161	0.00619156	0.0028447	MAPK1/ELK1/CCL2/CXCL8/COL1A1/RUNX2	6
BP	GO:0009108	coenzyme biosynthetic process	8/162	261/18670	0.00203576	0.00632401	0.00290555	PTGS2/EIF6/HIF1A/ACACA/IFNG/INSR/PPARA/HK2	8
BP	GO:0032652	regulation of interleukin-1 production	5/162	103/18670	0.00204308	0.0063323	0.00290936	CASP8/IL10/HSPB1/IFNG/GSTP1	5
BP	GO:0044264	cellular polysaccharide metabolic process	5/162	103/18670	0.00204308	0.0063323	0.00290936	GSK3B/AKT1/MGAM/INSR/IGF2	5
BP	GO:1902106	negative regulation of leukocyte differentiation	5/162	103/18670	0.00204308	0.0063323	0.00290936	IL4/ERBB2/MYC/IL2/IRF1	5
BP	GO:0002562	somatic diversification of immune receptors via germline recombination within a single locus	4/162	62/18670	0.00206062	0.00636735	0.00292546	IL4/IL10/IL2/CD40LG	4
BP	GO:0010676	positive regulation of cellular carbohydrate metabolic process	4/162	62/18670	0.00206062	0.00636735	0.00292546	AKT1/INSR/PPARA/IGF2	4
BP	GO:0016444	somatic cell DNA recombination	4/162	62/18670	0.00206062	0.00636735	0.00292546	IL4/IL10/IL2/CD40LG	4
BP	GO:0055025	positive regulation of cardiac muscle tissue development	4/162	62/18670	0.00206062	0.00636735	0.00292546	MAPK14/MAPK1/CCNB1/ERBB3	4
BP	GO:0010466	negative regulation of peptidase activity	8/162	262/18670	0.00208472	0.00643694	0.00295743	PTGS2/MMP9/AKT1/VEGFA/POR/RAF1/BIRC5/SERPINE1	8
BP	GO:0032414	positive regulation of ion transmembrane transporter activity	5/162	104/18670	0.00213147	0.00657633	0.00302148	ADRB2/HTR3A/CCL2/IFNG/GSTM2	5
BP	GO:0031330	negative regulation of cellular catabolic process	8/162	264/18670	0.00218542	0.00672274	0.00308875	ADRA1A/BCL2/MAPK14/AKT1/IL10/HMOX1/PPARA/E2F1	8
BP	GO:0032371	regulation of sterol transport	4/162	63/18670	0.00218564	0.00672274	0.00308875	PON1/PPARG/EGF/NFKBIA	4
BP	GO:0032374	regulation of cholesterol transport	4/162	63/18670	0.00218564	0.00672274	0.00308875	PON1/PPARG/EGF/NFKBIA	4
BP	GO:0046622	positive regulation of organ growth	4/162	63/18670	0.00218564	0.00672274	0.00308875	MAPK14/AKT1/MAPK1/CCNB1	4
BP	GO:0032607	interferon-alpha production	3/162	30/18670	0.00219209	0.00672274	0.00308875	IL10/STAT1/CHUK	3
BP	GO:0045940	positive regulation of steroid metabolic process	3/162	30/18670	0.00219209	0.00672274	0.00308875	POR/IL1B/IFNG	3
BP	GO:0046320	regulation of fatty acid oxidation	3/162	30/18670	0.00219209	0.00672274	0.00308875	PPARG/AKT1/PPARA	3
BP	GO:0048873	homeostasis of number of cells within a tissue	3/162	30/18670	0.00219209	0.00672274	0.00308875	BCL2/BAX/NOS3	3
BP	GO:0045185	maintenance of protein location	5/162	105/18670	0.00222263	0.00681127	0.00312942	AKT1/IL10/NFKBIA/CAV1/HK2	5
BP	GO:0006733	oxidoreduction coenzyme metabolic process	7/162	207/18670	0.00223075	0.00683106	0.00313851	PTGS2/EIF6/HIF1A/IFNG/INSR/PPARA/HK2	7
BP	GO:0006090	pyruvate metabolic process	6/162	154/18670	0.00227336	0.0069563	0.00319605	EIF6/HIF1A/IFNG/INSR/PPARA/HK2	6
BP	GO:0016485	protein processing	9/162	328/18670	0.00230736	0.00705507	0.00324143	CASP3/CASP8/F7/PLAU/F3/IL1B/PLAT/SERPINE1/PARP1	9
BP	GO:0016445	somatic diversification of immunoglobulins	4/162	64/18670	0.0023158	0.00707029	0.00324842	IL4/IL10/IL2/CD40LG	4
BP	GO:1900449	regulation of glutamate receptor signaling pathway	4/162	64/18670	0.0023158	0.00707029	0.00324842	ADRB2/OPRM1/CCL2/IFNG	4
BP	GO:0007202	activation of phospholipase C activity	3/162	31/18670	0.00241162	0.0073245	0.00336522	ADRA1A/EGFR/SELE	3
BP	GO:0010543	regulation of platelet activation	3/162	31/18670	0.00241162	0.0073245	0.00336522	PRKCA/NOS3/THBD	3
BP	GO:0033198	response to ATP	3/162	31/18670	0.00241162	0.0073245	0.00336522	PTGS2/SOD1/IL1B	3
BP	GO:0034694	response to prostaglandin	3/162	31/18670	0.00241162	0.0073245	0.00336522	PPARG/AKT1/ACACA	3
BP	GO:0035767	endothelial cell chemotaxis	3/162	31/18670	0.00241162	0.0073245	0.00336522	KDR/VEGFA/HSPB1	3
BP	GO:0045648	positive regulation of erythrocyte differentiation	3/162	31/18670	0.00241162	0.0073245	0.00336522	MAPK14/HIF1A/STAT1	3
BP	GO:0030330	DNA damage response, signal transduction by p53 class mediator	5/162	107/18670	0.00241341	0.0073245	0.00336522	BAX/CDKN1A/CCNB1/CHEK2/E2F1	5
BP	GO:0043502	regulation of muscle adaptation	5/162	107/18670	0.00241341	0.0073245	0.00336522	ADRA1A/PRKCA/NOS3/PARP1/PPARA	5
BP	GO:0050707	regulation of cytokine secretion	7/162	210/18670	0.00241826	0.00733376	0.00336948	MAPK14/IL10/IL1B/IFNG/IL1A/CRP/CHUK	7
BP	GO:0002548	monocyte chemotaxis	4/162	65/18670	0.0024512	0.00741715	0.00340779	IL6/CCL2/SERPINE1/CXCL10	4
BP	GO:0014823	response to activity	4/162	65/18670	0.0024512	0.00741715	0.00340779	IL10/HIF1A/PPARD/HSF1	4
BP	GO:0072678	T cell migration	4/162	65/18670	0.0024512	0.00741715	0.00340779	ICAM1/CCL2/CXCL11/CXCL10	4
BP	GO:0006836	neurotransmitter transport	8/162	269/18670	0.00245396	0.00742002	0.00340911	ADRA1A/CHRM2/SLC6A4/GSK3B/MAOB/SLC6A3/DRD3/PRKCB	8
BP	GO:1903531	negative regulation of secretion by cell	7/162	211/18670	0.00248338	0.00750342	0.00344743	OPRM1/MAOB/ADRA2A/DRD3/IL10/HMOX1/IL1B	7
BP	GO:0015696	ammonium transport	5/162	108/18670	0.00251314	0.00757652	0.00348101	SLC6A4/MAOB/SLC6A3/CHRM5/DRD3	5
BP	GO:0046916	cellular transition metal ion homeostasis	5/162	108/18670	0.00251314	0.00757652	0.00348101	SOD1/HIF1A/HMOX1/MYC/ABCG2	5
BP	GO:2000278	regulation of DNA biosynthetic process	5/162	108/18670	0.00251314	0.00757652	0.00348101	PPARG/CDKN1A/MAPK1/MYC/GJA1	5
BP	GO:0016042	lipid catabolic process	9/162	333/18670	0.00255345	0.00769237	0.00353424	ADRA2A/CYP3A4/CYP1A2/AKT1/IL1B/CYP1B1/PPARA/PPARD/SPP1	9
BP	GO:1901617	organic hydroxy compound biosynthetic process	8/162	271/18670	0.00256836	0.00773157	0.00355225	AKR1B1/SLC6A3/CYP3A4/POR/SOD1/ACACA/IL1B/IFNG	8
BP	GO:0009132	nucleoside diphosphate metabolic process	6/162	158/18670	0.00258417	0.00777344	0.00357149	EIF6/HIF1A/IFNG/INSR/PPARA/HK2	6
BP	GO:0046626	regulation of insulin receptor signaling pathway	4/162	66/18670	0.00259195	0.0077911	0.0035796	RELA/IL1B/PRKCB/IGF2	4
BP	GO:0042573	retinoic acid metabolic process	3/162	32/18670	0.00264429	0.0079251	0.00364116	ADH1C/CYP3A4/CYP1A1	3
BP	GO:0045589	regulation of regulatory T cell differentiation	3/162	32/18670	0.00264429	0.0079251	0.00364116	IL2/IFNG/IRF1	3
BP	GO:0051968	positive regulation of synaptic transmission, glutamatergic	3/162	32/18670	0.00264429	0.0079251	0.00364116	PTGS2/EGFR/CCL2	3
BP	GO:1900745	positive regulation of p38MAPK cascade	3/162	32/18670	0.00264429	0.0079251	0.00364116	NCF1/VEGFA/IL1B	3
BP	GO:0009205	purine ribonucleoside triphosphate metabolic process	9/162	335/18670	0.00265754	0.00795898	0.00365673	IL4/EIF6/HIF1A/CCNB1/IFNG/PARP1/INSR/PPARA/HK2	9
BP	GO:0002673	regulation of acute inflammatory response	6/162	159/18670	0.00266663	0.00798035	0.00366655	PTGS2/PPARG/IL6/IL1B/PTGER3/GSTP1	6
BP	GO:0016051	carbohydrate biosynthetic process	7/162	214/18670	0.0026869	0.00803512	0.00369171	GSK3B/AKR1B1/AKT1/EGF/INSR/PPARA/IGF2	7
BP	GO:0002819	regulation of adaptive immune response	6/162	160/18670	0.00275105	0.00820893	0.00377157	IL4/IL10/IL6/IL1B/IL2/IRF1	6
BP	GO:0032680	regulation of tumor necrosis factor production	6/162	160/18670	0.00275105	0.00820893	0.00377157	IL4/IL10/HSPB1/IFNG/GSTP1/HSF1	6
BP	GO:1903305	regulation of regulated secretory pathway	6/162	160/18670	0.00275105	0.00820893	0.00377157	ADRA1A/CHRM2/GSK3B/ADRA2A/HMOX1/PRKCB	6
BP	GO:0010810	regulation of cell-substrate adhesion	7/162	215/18670	0.00275751	0.0082222	0.00377767	BCL2/GSK3B/KDR/PLAU/VEGFA/SERPINE1/COL1A1	7
BP	GO:0002699	positive regulation of immune effector process	7/162	216/18670	0.00282953	0.00842694	0.00387173	MAPK14/IL4/IL6/HMOX1/IL1B/IL2/IFNG	7
BP	GO:0072676	lymphocyte migration	5/162	111/18670	0.0028303	0.00842694	0.00387173	AKT1/ICAM1/CCL2/CXCL11/CXCL10	5
BP	GO:0035967	cellular response to topologically incorrect protein	6/162	161/18670	0.00283745	0.0084421	0.0038787	BAX/CCND1/CCL2/CXCL8/NFE2L2/HSF1	6
BP	GO:0043900	regulation of multi-organism process	10/162	405/18670	0.00287745	0.00854346	0.00392527	BCL2/JUN/PRKCA/NOS2/STAT1/CAV1/IL1B/CXCL8/IFNG/TOP2A	10
BP	GO:0033627	cell adhesion mediated by integrin	4/162	68/18670	0.00288989	0.00854346	0.00392527	PLAU/ICAM1/CYP1B1/SERPINE1	4
BP	GO:0010464	regulation of mesenchymal cell proliferation	3/162	33/18670	0.00289035	0.00854346	0.00392527	VEGFA/STAT1/MYC	3
BP	GO:0014072	response to isoquinoline alkaloid	3/162	33/18670	0.00289035	0.00854346	0.00392527	OPRM1/RELA/DRD3	3
BP	GO:0043278	response to morphine	3/162	33/18670	0.00289035	0.00854346	0.00392527	OPRM1/RELA/DRD3	3
BP	GO:0045191	regulation of isotype switching	3/162	33/18670	0.00289035	0.00854346	0.00392527	IL4/IL10/IL2	3
BP	GO:0060603	mammary gland duct morphogenesis	3/162	33/18670	0.00289035	0.00854346	0.00392527	PGR/ESR1/AR	3
BP	GO:0061036	positive regulation of cartilage development	3/162	33/18670	0.00289035	0.00854346	0.00392527	RELA/POR/RUNX2	3
BP	GO:1901890	positive regulation of cell junction assembly	3/162	33/18670	0.00289035	0.00854346	0.00392527	KDR/VEGFA/CAV1	3
BP	GO:0017157	regulation of exocytosis	7/162	217/18670	0.002903	0.00857465	0.0039396	ADRA1A/CHRM2/GSK3B/ADRA2A/HMOX1/PRKCB/IFNG	7
BP	GO:0009167	purine ribonucleoside monophosphate metabolic process	9/162	340/18670	0.00293253	0.00864038	0.0039698	IL4/EIF6/HIF1A/CCNB1/IFNG/PARP1/INSR/PPARA/HK2	9
BP	GO:0015918	sterol transport	5/162	112/18670	0.00294217	0.00864038	0.0039698	PON1/PPARG/EGF/NFKBIA/CAV1	5
BP	GO:0017158	regulation of calcium ion-dependent exocytosis	5/162	112/18670	0.00294217	0.00864038	0.0039698	ADRA1A/CHRM2/GSK3B/ADRA2A/PRKCB	5
BP	GO:0042303	molting cycle	5/162	112/18670	0.00294217	0.00864038	0.0039698	PTGS2/BCL2/RELA/EGFR/TP63	5
BP	GO:0042633	hair cycle	5/162	112/18670	0.00294217	0.00864038	0.0039698	PTGS2/BCL2/RELA/EGFR/TP63	5
BP	GO:0050868	negative regulation of T cell activation	5/162	112/18670	0.00294217	0.00864038	0.0039698	CASP3/IL10/ERBB2/IL2/IRF1	5
BP	GO:0051817	modification of morphology or physiology of other organism involved in symbiotic interaction	5/162	112/18670	0.00294217	0.00864038	0.0039698	JUN/CASP8/RXRA/BCL2L1/INSR	5
BP	GO:0098693	regulation of synaptic vesicle cycle	5/162	112/18670	0.00294217	0.00864038	0.0039698	ADRA1A/CHRM2/GSK3B/PRKCB/SLC2A4	5
BP	GO:0009126	purine nucleoside monophosphate metabolic process	9/162	341/18670	0.00299014	0.00876864	0.00402873	IL4/EIF6/HIF1A/CCNB1/IFNG/PARP1/INSR/PPARA/HK2	9
BP	GO:0009199	ribonucleoside triphosphate metabolic process	9/162	341/18670	0.00299014	0.00876864	0.00402873	IL4/EIF6/HIF1A/CCNB1/IFNG/PARP1/INSR/PPARA/HK2	9
BP	GO:0032640	tumor necrosis factor production	6/162	163/18670	0.00301635	0.00883283	0.00405822	IL4/IL10/HSPB1/IFNG/GSTP1/HSF1	6
BP	GO:1903555	regulation of tumor necrosis factor superfamily cytokine production	6/162	163/18670	0.00301635	0.00883283	0.00405822	IL4/IL10/HSPB1/IFNG/GSTP1/HSF1	6
BP	GO:0015909	long-chain fatty acid transport	4/162	69/18670	0.0030473	0.00891459	0.00409578	PPARG/DRD3/AKT1/ACACA	4
BP	GO:0009144	purine nucleoside triphosphate metabolic process	9/162	342/18670	0.00304864	0.00891459	0.00409578	IL4/EIF6/HIF1A/CCNB1/IFNG/PARP1/INSR/PPARA/HK2	9
BP	GO:0032148	activation of protein kinase B activity	3/162	34/18670	0.00315005	0.00919139	0.00422296	ADRA2A/AKT1/INSR	3
BP	GO:0032660	regulation of interleukin-17 production	3/162	34/18670	0.00315005	0.00919139	0.00422296	IL6/IL2/IFNG	3
BP	GO:0045066	regulatory T cell differentiation	3/162	34/18670	0.00315005	0.00919139	0.00422296	IL2/IFNG/IRF1	3
BP	GO:0042752	regulation of circadian rhythm	5/162	114/18670	0.00317545	0.00921508	0.00423384	PPARG/GSK3B/DRD3/TOP2A/PPARA	5
BP	GO:0010517	regulation of phospholipase activity	4/162	70/18670	0.00321046	0.00921508	0.00423384	ADRA1A/ESR1/EGFR/SELE	4
BP	GO:0032720	negative regulation of tumor necrosis factor production	4/162	70/18670	0.00321046	0.00921508	0.00423384	IL4/IL10/GSTP1/HSF1	4
BP	GO:0070988	demethylation	4/162	70/18670	0.00321046	0.00921508	0.00423384	CYP3A4/CYP1A2/POR/CYP1A1	4
BP	GO:2001259	positive regulation of cation channel activity	4/162	70/18670	0.00321046	0.00921508	0.00423384	ADRB2/CCL2/IFNG/GSTM2	4
BP	GO:0001820	serotonin secretion	2/162	10/18670	0.00321682	0.00921508	0.00423384	SLC6A4/MAOB	2
BP	GO:0010749	regulation of nitric oxide mediated signal transduction	2/162	10/18670	0.00321682	0.00921508	0.00423384	EGFR/VEGFA	2
BP	GO:0021924	cell proliferation in external granule layer	2/162	10/18670	0.00321682	0.00921508	0.00423384	SLC6A4/EGF	2
BP	GO:0021930	cerebellar granule cell precursor proliferation	2/162	10/18670	0.00321682	0.00921508	0.00423384	SLC6A4/EGF	2
BP	GO:0021936	regulation of cerebellar granule cell precursor proliferation	2/162	10/18670	0.00321682	0.00921508	0.00423384	SLC6A4/EGF	2
BP	GO:0031284	positive regulation of guanylate cyclase activity	2/162	10/18670	0.00321682	0.00921508	0.00423384	NOS2/NOS3	2
BP	GO:0034350	regulation of glial cell apoptotic process	2/162	10/18670	0.00321682	0.00921508	0.00423384	PRKCA/CCL2	2
BP	GO:0035865	cellular response to potassium ion	2/162	10/18670	0.00321682	0.00921508	0.00423384	SOD1/HSF1	2
BP	GO:0042536	negative regulation of tumor necrosis factor biosynthetic process	2/162	10/18670	0.00321682	0.00921508	0.00423384	IL4/IL10	2
BP	GO:0048304	positive regulation of isotype switching to IgG isotypes	2/162	10/18670	0.00321682	0.00921508	0.00423384	IL4/IL2	2
BP	GO:0051901	positive regulation of mitochondrial depolarization	2/162	10/18670	0.00321682	0.00921508	0.00423384	KDR/PARP1	2
BP	GO:0051918	negative regulation of fibrinolysis	2/162	10/18670	0.00321682	0.00921508	0.00423384	THBD/SERPINE1	2
BP	GO:0060068	vagina development	2/162	10/18670	0.00321682	0.00921508	0.00423384	BAX/ESR1	2
BP	GO:0060346	bone trabecula formation	2/162	10/18670	0.00321682	0.00921508	0.00423384	MMP2/COL1A1	2
BP	GO:0060513	prostatic bud formation	2/162	10/18670	0.00321682	0.00921508	0.00423384	AR/TP63	2
BP	GO:0070391	response to lipoteichoic acid	2/162	10/18670	0.00321682	0.00921508	0.00423384	MAPK14/RELA	2
BP	GO:0071223	cellular response to lipoteichoic acid	2/162	10/18670	0.00321682	0.00921508	0.00423384	MAPK14/RELA	2
BP	GO:0071281	cellular response to iron ion	2/162	10/18670	0.00321682	0.00921508	0.00423384	HMOX1/CCNB1	2
BP	GO:0072203	cell proliferation involved in metanephros development	2/162	10/18670	0.00321682	0.00921508	0.00423384	STAT1/MYC	2
BP	GO:0090037	positive regulation of protein kinase C signaling	2/162	10/18670	0.00321682	0.00921508	0.00423384	ADRA1A/VEGFA	2
BP	GO:0090336	positive regulation of brown fat cell differentiation	2/162	10/18670	0.00321682	0.00921508	0.00423384	PTGS2/MAPK14	2
BP	GO:0015711	organic anion transport	11/162	482/18670	0.00328899	0.00941523	0.0043258	NCOA2/NOS2/PPARG/RXRA/DRD3/AKT1/ACACA/GJA1/IL1B/PPARA/PPARD	11
BP	GO:1904375	regulation of protein localization to cell periphery	5/162	115/18670	0.00329696	0.00943144	0.00433325	AR/EGFR/AKT1/BCL2L1/IFNG	5
BP	GO:0016579	protein deubiquitination	8/162	283/18670	0.00334521	0.00956275	0.00439358	ADRB2/ESR1/AR/CCNA2/NFKBIA/HIF1A/MYC/PSMD3	8
BP	GO:0033692	cellular polysaccharide biosynthetic process	4/162	71/18670	0.00337948	0.00964722	0.00443239	GSK3B/AKT1/INSR/IGF2	4
BP	GO:1904427	positive regulation of calcium ion transmembrane transport	4/162	71/18670	0.00337948	0.00964722	0.00443239	BAX/CXCL11/CXCL10/GSTM2	4
BP	GO:0021987	cerebral cortex development	5/162	116/18670	0.00342179	0.00975279	0.00448089	BAX/GSK3B/EGFR/HIF1A/COL3A1	5
BP	GO:0042092	type 2 immune response	3/162	35/18670	0.00342362	0.00975279	0.00448089	IL4/IL10/IL6	3
BP	GO:0070423	nucleotide-binding oligomerization domain containing signaling pathway	3/162	35/18670	0.00342362	0.00975279	0.00448089	CASP8/RELA/NFKBIA	3
BP	GO:0071706	tumor necrosis factor superfamily cytokine production	6/162	168/18670	0.00350044	0.00996468	0.00457824	IL4/IL10/HSPB1/IFNG/GSTP1/HSF1	6
BP	GO:0002532	production of molecular mediator involved in inflammatory response	4/162	72/18670	0.00355445	0.0100973	0.00463919	NOS2/MAPK14/SERPINE1/ALOX5	4
BP	GO:0060193	positive regulation of lipase activity	4/162	72/18670	0.00355445	0.0100973	0.00463919	ADRA1A/ESR1/EGFR/SELE	4
BP	GO:1903556	negative regulation of tumor necrosis factor superfamily cytokine production	4/162	72/18670	0.00355445	0.0100973	0.00463919	IL4/IL10/GSTP1/HSF1	4
BP	GO:0002440	production of molecular mediator of immune response	8/162	286/18670	0.00356532	0.0101211	0.00465013	MAPK14/IL4/IL10/IL6/HMOX1/IL1B/IL2/CD40LG	8
BP	GO:0030307	positive regulation of cell growth	6/162	169/18670	0.00360382	0.0102091	0.00469056	BCL2/EGFR/AKT1/VEGFA/ERBB2/IL2	6
BP	GO:0038095	Fc-epsilon receptor signaling pathway	6/162	169/18670	0.00360382	0.0102091	0.00469056	JUN/RELA/FOS/MAPK1/PSMD3/CHUK	6
BP	GO:0045619	regulation of lymphocyte differentiation	6/162	169/18670	0.00360382	0.0102091	0.00469056	IL4/SOD1/ERBB2/IL2/IFNG/IRF1	6
BP	GO:0035872	nucleotide-binding domain, leucine rich repeat containing receptor signaling pathway	3/162	36/18670	0.00371131	0.0104846	0.00481711	CASP8/RELA/NFKBIA	3
BP	GO:0046627	negative regulation of insulin receptor signaling pathway	3/162	36/18670	0.00371131	0.0104846	0.00481711	RELA/IL1B/PRKCB	3
BP	GO:0097242	amyloid-beta clearance	3/162	36/18670	0.00371131	0.0104846	0.00481711	IL4/IFNG/INSR	3
BP	GO:2000310	regulation of NMDA receptor activity	3/162	36/18670	0.00371131	0.0104846	0.00481711	OPRM1/CCL2/IFNG	3
BP	GO:0002312	B cell activation involved in immune response	4/162	73/18670	0.00373549	0.0105165	0.00483179	IL4/IL10/IL2/CD40LG	4
BP	GO:0032945	negative regulation of mononuclear cell proliferation	4/162	73/18670	0.00373549	0.0105165	0.00483179	CASP3/IL10/ERBB2/IL2	4
BP	GO:0045685	regulation of glial cell differentiation	4/162	73/18670	0.00373549	0.0105165	0.00483179	PPARG/RELA/DRD3/IL6	4
BP	GO:0050672	negative regulation of lymphocyte proliferation	4/162	73/18670	0.00373549	0.0105165	0.00483179	CASP3/IL10/ERBB2/IL2	4
BP	GO:0061844	antimicrobial humoral immune response mediated by antimicrobial peptide	4/162	73/18670	0.00373549	0.0105165	0.00483179	CXCL8/CXCL11/CXCL2/CXCL10	4
BP	GO:0009161	ribonucleoside monophosphate metabolic process	9/162	354/18670	0.00382369	0.0107574	0.00494247	IL4/EIF6/HIF1A/CCNB1/IFNG/PARP1/INSR/PPARA/HK2	9
BP	GO:0016264	gap junction assembly	2/162	11/18670	0.00390932	0.0108859	0.00500149	CAV1/GJA1	2
BP	GO:0019371	cyclooxygenase pathway	2/162	11/18670	0.00390932	0.0108859	0.00500149	PTGS2/PTGS1	2
BP	GO:0021534	cell proliferation in hindbrain	2/162	11/18670	0.00390932	0.0108859	0.00500149	SLC6A4/EGF	2
BP	GO:0031442	positive regulation of mRNA 3'-end processing	2/162	11/18670	0.00390932	0.0108859	0.00500149	CCNB1/HSF1	2
BP	GO:0032494	response to peptidoglycan	2/162	11/18670	0.00390932	0.0108859	0.00500149	RELA/IL6	2
BP	GO:0033148	positive regulation of intracellular estrogen receptor signaling pathway	2/162	11/18670	0.00390932	0.0108859	0.00500149	AR/PARP1	2
BP	GO:0033327	Leydig cell differentiation	2/162	11/18670	0.00390932	0.0108859	0.00500149	AR/CCND1	2
BP	GO:0033629	negative regulation of cell adhesion mediated by integrin	2/162	11/18670	0.00390932	0.0108859	0.00500149	CYP1B1/SERPINE1	2
BP	GO:0040015	negative regulation of multicellular organism growth	2/162	11/18670	0.00390932	0.0108859	0.00500149	ADRB2/ADRB1	2
BP	GO:0051024	positive regulation of immunoglobulin secretion	2/162	11/18670	0.00390932	0.0108859	0.00500149	IL6/IL2	2
BP	GO:0060736	prostate gland growth	2/162	11/18670	0.00390932	0.0108859	0.00500149	ESR1/AR	2
BP	GO:0070673	response to interleukin-18	2/162	11/18670	0.00390932	0.0108859	0.00500149	AKT1/ALOX5	2
BP	GO:0072584	caveolin-mediated endocytosis	2/162	11/18670	0.00390932	0.0108859	0.00500149	MAPK1/CAV1	2
BP	GO:0072683	T cell extravasation	2/162	11/18670	0.00390932	0.0108859	0.00500149	ICAM1/CCL2	2
BP	GO:2001269	positive regulation of cysteine-type endopeptidase activity involved in apoptotic signaling pathway	2/162	11/18670	0.00390932	0.0108859	0.00500149	BAX/CASP8	2
BP	GO:0005977	glycogen metabolic process	4/162	74/18670	0.00392268	0.0108921	0.00500436	GSK3B/AKT1/INSR/IGF2	4
BP	GO:0032677	regulation of interleukin-8 production	4/162	74/18670	0.00392268	0.0108921	0.00500436	IL10/IL1B/SERPINE1/CRP	4
BP	GO:0099601	regulation of neurotransmitter receptor activity	4/162	74/18670	0.00392268	0.0108921	0.00500436	ADRB2/OPRM1/CCL2/IFNG	4
BP	GO:1900076	regulation of cellular response to insulin stimulus	4/162	74/18670	0.00392268	0.0108921	0.00500436	RELA/IL1B/PRKCB/IGF2	4
BP	GO:0021543	pallium development	6/162	172/18670	0.00392757	0.0108921	0.00500436	BAX/CASP3/GSK3B/EGFR/HIF1A/COL3A1	6
BP	GO:0030324	lung development	6/162	172/18670	0.00392757	0.0108921	0.00500436	PGR/CYP1A2/EGFR/VEGFA/MAPK1/NOS3	6
BP	GO:1903052	positive regulation of proteolysis involved in cellular protein catabolic process	5/162	120/18670	0.00395523	0.0109614	0.00503619	GSK3B/AKT1/EGF/CAV1/NFE2L2	5
BP	GO:0030212	hyaluronan metabolic process	3/162	37/18670	0.00401331	0.0110773	0.00508943	AKT1/EGF/IL1B	3
BP	GO:0032941	secretion by tissue	3/162	37/18670	0.00401331	0.0110773	0.00508943	CHRM3/CHRM1/GJA1	3
BP	GO:0033280	response to vitamin D	3/162	37/18670	0.00401331	0.0110773	0.00508943	PTGS2/CXCL10/SPP1	3
BP	GO:0045730	respiratory burst	3/162	37/18670	0.00401331	0.0110773	0.00508943	NCF1/MPO/INSR	3
BP	GO:0046006	regulation of activated T cell proliferation	3/162	37/18670	0.00401331	0.0110773	0.00508943	CASP3/IL2/IGF2	3
BP	GO:0071542	dopaminergic neuron differentiation	3/162	37/18670	0.00401331	0.0110773	0.00508943	GSK3B/VEGFA/HIF1A	3
BP	GO:0030968	endoplasmic reticulum unfolded protein response	5/162	121/18670	0.00409738	0.0113017	0.00519253	BAX/CCND1/CCL2/CXCL8/NFE2L2	5
BP	GO:0001960	negative regulation of cytokine-mediated signaling pathway	4/162	75/18670	0.00411612	0.0113304	0.00520573	PPARG/IL6/CAV1/GSTP1	4
BP	GO:0002200	somatic diversification of immune receptors	4/162	75/18670	0.00411612	0.0113304	0.00520573	IL4/IL10/IL2/CD40LG	4
BP	GO:0010611	regulation of cardiac muscle hypertrophy	4/162	75/18670	0.00411612	0.0113304	0.00520573	ADRA1A/PRKCA/PARP1/PPARA	4
BP	GO:0002695	negative regulation of leukocyte activation	6/162	175/18670	0.00427241	0.0117527	0.00539975	CASP3/IL10/ERBB2/HMOX1/IL2/IRF1	6
BP	GO:0072088	nephron epithelium morphogenesis	4/162	76/18670	0.0043159	0.0118469	0.00544303	BCL2/VEGFA/STAT1/MYC	4
BP	GO:0006778	porphyrin-containing compound metabolic process	3/162	38/18670	0.00432985	0.0118469	0.00544303	CYP1A2/HMOX1/CYP1A1	3
BP	GO:0032620	interleukin-17 production	3/162	38/18670	0.00432985	0.0118469	0.00544303	IL6/IL2/IFNG	3
BP	GO:0048009	insulin-like growth factor receptor signaling pathway	3/162	38/18670	0.00432985	0.0118469	0.00544303	AR/AKT1/IGFBP3	3
BP	GO:0060045	positive regulation of cardiac muscle cell proliferation	3/162	38/18670	0.00432985	0.0118469	0.00544303	MAPK14/MAPK1/CCNB1	3
BP	GO:1900077	negative regulation of cellular response to insulin stimulus	3/162	38/18670	0.00432985	0.0118469	0.00544303	RELA/IL1B/PRKCB	3
BP	GO:1904037	positive regulation of epithelial cell apoptotic process	3/162	38/18670	0.00432985	0.0118469	0.00544303	IL6/CCL2/CD40LG	3
BP	GO:1905898	positive regulation of response to endoplasmic reticulum stress	3/162	38/18670	0.00432985	0.0118469	0.00544303	BAX/CAV1/NFE2L2	3
BP	GO:0030323	respiratory tube development	6/162	176/18670	0.00439218	0.0120094	0.00551769	PGR/CYP1A2/EGFR/VEGFA/MAPK1/NOS3	6
BP	GO:0009141	nucleoside triphosphate metabolic process	9/162	362/18670	0.00442091	0.0120799	0.00555007	IL4/EIF6/HIF1A/CCNB1/IFNG/PARP1/INSR/PPARA/HK2	9
BP	GO:0043488	regulation of mRNA stability	6/162	177/18670	0.00451441	0.0123235	0.005662	PRKCA/MAPK14/AKT1/HSPB1/PSMD3/E2F1	6
BP	GO:0032481	positive regulation of type I interferon production	4/162	77/18670	0.00452213	0.0123235	0.005662	RELA/STAT1/CHUK/IRF1	4
BP	GO:0051937	catecholamine transport	4/162	77/18670	0.00452213	0.0123235	0.005662	ADRA2A/SLC6A3/CHRM5/DRD3	4
BP	GO:0061418	regulation of transcription from RNA polymerase II promoter in response to hypoxia	4/162	77/18670	0.00452213	0.0123235	0.005662	VEGFA/HIF1A/NFE2L2/PSMD3	4
BP	GO:0019218	regulation of steroid metabolic process	5/162	124/18670	0.00454572	0.0123713	0.00568394	POR/SOD1/ACACA/IL1B/IFNG	5
BP	GO:0046717	acid secretion	5/162	124/18670	0.00454572	0.0123713	0.00568394	NOS2/CHRM5/DRD3/IL1B/PTGER3	5
BP	GO:0070646	protein modification by small protein removal	8/162	299/18670	0.00465187	0.0125525	0.00576721	ADRB2/ESR1/AR/CCNA2/NFKBIA/HIF1A/MYC/PSMD3	8
BP	GO:0010874	regulation of cholesterol efflux	3/162	39/18670	0.00466112	0.0125525	0.00576721	PON1/EGF/NFKBIA	3
BP	GO:0045911	positive regulation of DNA recombination	3/162	39/18670	0.00466112	0.0125525	0.00576721	IL4/IL2/PARP1	3
BP	GO:0051930	regulation of sensory perception of pain	3/162	39/18670	0.00466112	0.0125525	0.00576721	OPRM1/OPRD1/IL10	3
BP	GO:0060306	regulation of membrane repolarization	3/162	39/18670	0.00466112	0.0125525	0.00576721	KCNH2/CAV1/GJA1	3
BP	GO:0002024	diet induced thermogenesis	2/162	12/18670	0.00466455	0.0125525	0.00576721	ADRB2/ADRB1	2
BP	GO:0002674	negative regulation of acute inflammatory response	2/162	12/18670	0.00466455	0.0125525	0.00576721	PPARG/GSTP1	2
BP	GO:0006527	arginine catabolic process	2/162	12/18670	0.00466455	0.0125525	0.00576721	NOS2/NOS3	2
BP	GO:0010889	regulation of sequestering of triglyceride	2/162	12/18670	0.00466455	0.0125525	0.00576721	PPARG/PPARA	2
BP	GO:0031282	regulation of guanylate cyclase activity	2/162	12/18670	0.00466455	0.0125525	0.00576721	NOS2/NOS3	2
BP	GO:0031392	regulation of prostaglandin biosynthetic process	2/162	12/18670	0.00466455	0.0125525	0.00576721	PTGS2/IL1B	2
BP	GO:0038003	opioid receptor signaling pathway	2/162	12/18670	0.00466455	0.0125525	0.00576721	OPRM1/OPRD1	2
BP	GO:0046541	saliva secretion	2/162	12/18670	0.00466455	0.0125525	0.00576721	CHRM3/CHRM1	2
BP	GO:0048302	regulation of isotype switching to IgG isotypes	2/162	12/18670	0.00466455	0.0125525	0.00576721	IL4/IL2	2
BP	GO:0060442	branching involved in prostate gland morphogenesis	2/162	12/18670	0.00466455	0.0125525	0.00576721	ESR1/RXRA	2
BP	GO:0097284	hepatocyte apoptotic process	2/162	12/18670	0.00466455	0.0125525	0.00576721	BCL2L1/RB1	2
BP	GO:1904181	positive regulation of membrane depolarization	2/162	12/18670	0.00466455	0.0125525	0.00576721	KDR/PARP1	2
BP	GO:0008306	associative learning	4/162	78/18670	0.0047349	0.0126916	0.00583114	DRD5/DRD3/FOS/HIF1A	4
BP	GO:0014743	regulation of muscle hypertrophy	4/162	78/18670	0.0047349	0.0126916	0.00583114	ADRA1A/PRKCA/PARP1/PPARA	4
BP	GO:0033143	regulation of intracellular steroid hormone receptor signaling pathway	4/162	78/18670	0.0047349	0.0126916	0.00583114	ESR1/AR/TP63/PARP1	4
BP	GO:0042246	tissue regeneration	4/162	78/18670	0.0047349	0.0126916	0.00583114	CDKN1A/GJA1/CCNB1/PPARD	4
BP	GO:0072028	nephron morphogenesis	4/162	78/18670	0.0047349	0.0126916	0.00583114	BCL2/VEGFA/STAT1/MYC	4
BP	GO:2000300	regulation of synaptic vesicle exocytosis	4/162	78/18670	0.0047349	0.0126916	0.00583114	ADRA1A/CHRM2/GSK3B/PRKCB	4
BP	GO:0032479	regulation of type I interferon production	5/162	126/18670	0.00486335	0.0130274	0.00598541	RELA/IL10/STAT1/CHUK/IRF1	5
BP	GO:1901796	regulation of signal transduction by p53 class mediator	6/162	180/18670	0.00489618	0.0131067	0.00602186	BCL2/MAPK14/CHEK1/AKT1/TP63/CHEK2	6
BP	GO:0001990	regulation of systemic arterial blood pressure by hormone	3/162	40/18670	0.00500732	0.0133518	0.00613443	DRD5/DRD3/NOS3	3
BP	GO:0002369	T cell cytokine production	3/162	40/18670	0.00500732	0.0133518	0.00613443	IL4/IL6/IL1B	3
BP	GO:0042036	negative regulation of cytokine biosynthetic process	3/162	40/18670	0.00500732	0.0133518	0.00613443	IL4/IL10/IL6	3
BP	GO:0042596	fear response	3/162	40/18670	0.00500732	0.0133518	0.00613443	BCL2/ADRB1/GJA1	3
BP	GO:0046621	negative regulation of organ growth	3/162	40/18670	0.00500732	0.0133518	0.00613443	SLC6A4/GJA1/PPARA	3
BP	GO:0051931	regulation of sensory perception	3/162	40/18670	0.00500732	0.0133518	0.00613443	OPRM1/OPRD1/IL10	3
BP	GO:0045727	positive regulation of translation	5/162	127/18670	0.00502794	0.013398	0.00615568	RXRA/EIF6/MAPK1/IL6/ERBB2	5
BP	GO:0006338	chromatin remodeling	6/162	182/18670	0.00516356	0.0137414	0.00631347	ESR1/CHEK1/RB1/TP63/TOP1/MYC	6
BP	GO:0009166	nucleotide catabolic process	6/162	182/18670	0.00516356	0.0137414	0.00631347	EIF6/HIF1A/IFNG/INSR/PPARA/HK2	6
BP	GO:0002576	platelet degranulation	5/162	128/18670	0.00519645	0.013811	0.00634542	VEGFA/EGF/SOD1/SERPINE1/IGF2	5
BP	GO:0032606	type I interferon production	5/162	128/18670	0.00519645	0.013811	0.00634542	RELA/IL10/STAT1/CHUK/IRF1	5
BP	GO:0043487	regulation of RNA stability	6/162	183/18670	0.00530119	0.0140802	0.00646912	PRKCA/MAPK14/AKT1/HSPB1/PSMD3/E2F1	6
BP	GO:0043267	negative regulation of potassium ion transport	3/162	41/18670	0.00536863	0.0142316	0.00653866	KCNH2/CAV1/NOS3	3
BP	GO:0050798	activated T cell proliferation	3/162	41/18670	0.00536863	0.0142316	0.00653866	CASP3/IL2/IGF2	3
BP	GO:0061028	establishment of endothelial barrier	3/162	41/18670	0.00536863	0.0142316	0.00653866	VEGFA/ICAM1/IL1B	3
BP	GO:0032436	positive regulation of proteasomal ubiquitin-dependent protein catabolic process	4/162	81/18670	0.00541335	0.014313	0.00657606	GSK3B/AKT1/CAV1/NFE2L2	4
BP	GO:0060761	negative regulation of response to cytokine stimulus	4/162	81/18670	0.00541335	0.014313	0.00657606	PPARG/IL6/CAV1/GSTP1	4
BP	GO:0110110	positive regulation of animal organ morphogenesis	4/162	81/18670	0.00541335	0.014313	0.00657606	BAX/AR/VEGFA/MYC	4
BP	GO:2001021	negative regulation of response to DNA damage stimulus	4/162	81/18670	0.00541335	0.014313	0.00657606	BCL2/BCL2L1/CHEK2/HSF1	4
BP	GO:0007171	activation of transmembrane receptor protein tyrosine kinase activity	2/162	13/18670	0.00548137	0.0143259	0.00658199	ADRB2/EGF	2
BP	GO:0009635	response to herbicide	2/162	13/18670	0.00548137	0.0143259	0.00658199	CYP1A1/HSF1	2
BP	GO:0010870	positive regulation of receptor biosynthetic process	2/162	13/18670	0.00548137	0.0143259	0.00658199	HIF1A/IFNG	2
BP	GO:0030656	regulation of vitamin metabolic process	2/162	13/18670	0.00548137	0.0143259	0.00658199	IL1B/IFNG	2
BP	GO:0031953	negative regulation of protein autophosphorylation	2/162	13/18670	0.00548137	0.0143259	0.00658199	JUN/CAV1	2
BP	GO:0033127	regulation of histone phosphorylation	2/162	13/18670	0.00548137	0.0143259	0.00658199	IL1B/CCNB1	2
BP	GO:0035745	T-helper 2 cell cytokine production	2/162	13/18670	0.00548137	0.0143259	0.00658199	IL4/IL6	2
BP	GO:0043568	positive regulation of insulin-like growth factor receptor signaling pathway	2/162	13/18670	0.00548137	0.0143259	0.00658199	AR/IGFBP3	2
BP	GO:0045086	positive regulation of interleukin-2 biosynthetic process	2/162	13/18670	0.00548137	0.0143259	0.00658199	IL1B/IL1A	2
BP	GO:0048291	isotype switching to IgG isotypes	2/162	13/18670	0.00548137	0.0143259	0.00658199	IL4/IL2	2
BP	GO:0060576	intestinal epithelial cell development	2/162	13/18670	0.00548137	0.0143259	0.00658199	CDKN1A/HIF1A	2
BP	GO:0060601	lateral sprouting from an epithelium	2/162	13/18670	0.00548137	0.0143259	0.00658199	AR/TP63	2
BP	GO:0061029	eyelid development in camera-type eye	2/162	13/18670	0.00548137	0.0143259	0.00658199	JUN/EGFR	2
BP	GO:0061430	bone trabecula morphogenesis	2/162	13/18670	0.00548137	0.0143259	0.00658199	MMP2/COL1A1	2
BP	GO:0070431	nucleotide-binding oligomerization domain containing 2 signaling pathway	2/162	13/18670	0.00548137	0.0143259	0.00658199	RELA/NFKBIA	2
BP	GO:1901550	regulation of endothelial cell development	2/162	13/18670	0.00548137	0.0143259	0.00658199	VEGFA/IL1B	2
BP	GO:1902947	regulation of tau-protein kinase activity	2/162	13/18670	0.00548137	0.0143259	0.00658199	RB1/IFNG	2
BP	GO:1903140	regulation of establishment of endothelial barrier	2/162	13/18670	0.00548137	0.0143259	0.00658199	VEGFA/IL1B	2
BP	GO:0009123	nucleoside monophosphate metabolic process	9/162	375/18670	0.0055442	0.0144809	0.00665319	IL4/EIF6/HIF1A/CCNB1/IFNG/PARP1/INSR/PPARA/HK2	9
BP	GO:0046328	regulation of JNK cascade	6/162	185/18670	0.00558451	0.0145768	0.00669728	NCF1/EGFR/AKT1/IL1B/GSTP1/CD40LG	6
BP	GO:0051279	regulation of release of sequestered calcium ion into cytosol	4/162	82/18670	0.00565319	0.0147185	0.00676236	BAX/CXCL11/CXCL10/GSTM2	4
BP	GO:0055117	regulation of cardiac muscle contraction	4/162	82/18670	0.00565319	0.0147185	0.00676236	ADRA1A/ADRA1B/CAV1/GSTM2	4
BP	GO:0090049	regulation of cell migration involved in sprouting angiogenesis	4/162	82/18670	0.00565319	0.0147185	0.00676236	PTGS2/KDR/VEGFA/HMOX1	4
BP	GO:1905954	positive regulation of lipid localization	4/162	82/18670	0.00565319	0.0147185	0.00676236	PON1/NFKBIA/IL1B/SPP1	4
BP	GO:0046887	positive regulation of hormone secretion	5/162	131/18670	0.00572593	0.0148889	0.00684065	EGFR/HIF1A/GJA1/PPARD/SPP1	5
BP	GO:0055076	transition metal ion homeostasis	5/162	131/18670	0.00572593	0.0148889	0.00684065	SOD1/HIF1A/HMOX1/MYC/ABCG2	5
BP	GO:0002639	positive regulation of immunoglobulin production	3/162	42/18670	0.00574523	0.0149201	0.00685498	IL4/IL6/IL2	3
BP	GO:0010613	positive regulation of cardiac muscle hypertrophy	3/162	42/18670	0.00574523	0.0149201	0.00685498	ADRA1A/PRKCA/PARP1	3
BP	GO:2000106	regulation of leukocyte apoptotic process	4/162	83/18670	0.00590002	0.0153123	0.0070352	BAX/IL10/HIF1A/IL2	4
BP	GO:0055007	cardiac muscle cell differentiation	5/162	132/18670	0.00591058	0.01533	0.00704331	ADRA1A/RXRA/VEGFA/CCNB1/PPARA	5
BP	GO:0046434	organophosphate catabolic process	7/162	248/18670	0.00599721	0.0155448	0.00714202	PON1/EIF6/HIF1A/IFNG/INSR/PPARA/HK2	7
BP	GO:1901292	nucleoside phosphate catabolic process	6/162	188/18670	0.00603005	0.01562	0.00717657	EIF6/HIF1A/IFNG/INSR/PPARA/HK2	6
BP	GO:0071560	cellular response to transforming growth factor beta stimulus	7/162	249/18670	0.00612683	0.0158475	0.0072811	JUN/FOS/CAV1/COL1A1/PARP1/COL3A1/NR3C1	7
BP	GO:0045089	positive regulation of innate immune response	9/162	381/18670	0.00613189	0.0158475	0.0072811	CASP8/ESR1/RELA/NFKBIA/RAF1/CAV1/PSMD3/CHUK/IRF1	9
BP	GO:0006692	prostanoid metabolic process	3/162	43/18670	0.00613728	0.0158475	0.0072811	PTGS2/PTGS1/IL1B	3
BP	GO:0006693	prostaglandin metabolic process	3/162	43/18670	0.00613728	0.0158475	0.0072811	PTGS2/PTGS1/IL1B	3
BP	GO:0014742	positive regulation of muscle hypertrophy	3/162	43/18670	0.00613728	0.0158475	0.0072811	ADRA1A/PRKCA/PARP1	3
BP	GO:0050886	endocrine process	4/162	84/18670	0.00615392	0.0158704	0.00729163	DRD5/DRD3/IL1B/NOS3	4
BP	GO:1905897	regulation of response to endoplasmic reticulum stress	4/162	84/18670	0.00615392	0.0158704	0.00729163	BAX/BCL2L1/CAV1/NFE2L2	4
BP	GO:0030213	hyaluronan biosynthetic process	2/162	14/18670	0.00635866	0.0162853	0.00748226	EGF/IL1B	2
BP	GO:0032310	prostaglandin secretion	2/162	14/18670	0.00635866	0.0162853	0.00748226	NOS2/IL1B	2
BP	GO:0035112	genitalia morphogenesis	2/162	14/18670	0.00635866	0.0162853	0.00748226	AR/TP63	2
BP	GO:0036295	cellular response to increased oxygen levels	2/162	14/18670	0.00635866	0.0162853	0.00748226	PPARG/CAV1	2
BP	GO:0043374	CD8-positive, alpha-beta T cell differentiation	2/162	14/18670	0.00635866	0.0162853	0.00748226	BCL2/IRF1	2
BP	GO:0045591	positive regulation of regulatory T cell differentiation	2/162	14/18670	0.00635866	0.0162853	0.00748226	IL2/IFNG	2
BP	GO:0050930	induction of positive chemotaxis	2/162	14/18670	0.00635866	0.0162853	0.00748226	VEGFA/CXCL8	2
BP	GO:0051712	positive regulation of killing of cells of other organism	2/162	14/18670	0.00635866	0.0162853	0.00748226	NOS2/IFNG	2
BP	GO:0051917	regulation of fibrinolysis	2/162	14/18670	0.00635866	0.0162853	0.00748226	THBD/SERPINE1	2
BP	GO:0106070	regulation of adenylate cyclase-activating G protein-coupled receptor signaling pathway	2/162	14/18670	0.00635866	0.0162853	0.00748226	OPRM1/PRKCA	2
BP	GO:2001279	regulation of unsaturated fatty acid biosynthetic process	2/162	14/18670	0.00635866	0.0162853	0.00748226	PTGS2/IL1B	2
BP	GO:0002028	regulation of sodium ion transport	4/162	85/18670	0.006415	0.0164193	0.00754382	ADRB2/DRD3/AKT1/NOS3	4
BP	GO:0042594	response to starvation	6/162	191/18670	0.00650099	0.016629	0.00764016	BCL2/JUN/PPARG/CDKN1A/MAPK1/NFE2L2	6
BP	GO:0010463	mesenchymal cell proliferation	3/162	44/18670	0.00654495	0.0167101	0.0076774	VEGFA/STAT1/MYC	3
BP	GO:0032965	regulation of collagen biosynthetic process	3/162	44/18670	0.00654495	0.0167101	0.0076774	PPARG/IL6/PPARD	3
BP	GO:0038084	vascular endothelial growth factor signaling pathway	3/162	44/18670	0.00654495	0.0167101	0.0076774	KDR/VEGFA/HSPB1	3
BP	GO:0001942	hair follicle development	4/162	86/18670	0.00668332	0.0170527	0.00783481	BCL2/RELA/EGFR/TP63	4
BP	GO:0002697	regulation of immune effector process	10/162	458/18670	0.00676219	0.0172432	0.00792233	MAPK14/IL4/IL10/IL6/STAT1/HMOX1/IL1B/IL2/IFNG/CD40LG	10
BP	GO:0045333	cellular respiration	6/162	193/18670	0.00682946	0.0174038	0.00799614	NOS2/CYP1A2/IL4/HIF1A/CCNB1/IFNG	6
BP	GO:0031644	regulation of neurological system process	5/162	137/18670	0.00689714	0.0175653	0.00807035	ADRB2/OPRM1/OPRD1/IL10/NOS3	5
BP	GO:0071559	response to transforming growth factor beta	7/162	255/18670	0.00694902	0.0176865	0.00812599	JUN/FOS/CAV1/COL1A1/PARP1/COL3A1/NR3C1	7
BP	GO:0031018	endocrine pancreas development	3/162	45/18670	0.00696838	0.0177026	0.00813343	GSK3B/AKT1/IL6	3
BP	GO:0032309	icosanoid secretion	3/162	45/18670	0.00696838	0.0177026	0.00813343	NOS2/DRD3/IL1B	3
BP	GO:0045581	negative regulation of T cell differentiation	3/162	45/18670	0.00696838	0.0177026	0.00813343	ERBB2/IL2/IRF1	3
BP	GO:0046631	alpha-beta T cell activation	5/162	138/18670	0.00710745	0.0180447	0.00829059	BCL2/IL6/IL2/IFNG/IRF1	5
BP	GO:0048863	stem cell differentiation	7/162	257/18670	0.0072405	0.0182943	0.00840528	ESR1/MAPK1/TP63/HIF1A/NFE2L2/PSMD3/RUNX2	7
BP	GO:0009791	post-embryonic development	4/162	88/18670	0.00724205	0.0182943	0.00840528	BCL2/BAX/CYP1A2/VEGFA	4
BP	GO:0022404	molting cycle process	4/162	88/18670	0.00724205	0.0182943	0.00840528	BCL2/RELA/EGFR/TP63	4
BP	GO:0022405	hair cycle process	4/162	88/18670	0.00724205	0.0182943	0.00840528	BCL2/RELA/EGFR/TP63	4
BP	GO:0032088	negative regulation of NF-kappaB transcription factor activity	4/162	88/18670	0.00724205	0.0182943	0.00840528	IL10/NFKBIA/CYP1B1/CHUK	4
BP	GO:0098773	skin epidermis development	4/162	88/18670	0.00724205	0.0182943	0.00840528	BCL2/RELA/EGFR/TP63	4
BP	GO:1901888	regulation of cell junction assembly	4/162	88/18670	0.00724205	0.0182943	0.00840528	KDR/VEGFA/CAV1/GJA1	4
BP	GO:2000177	regulation of neural precursor cell proliferation	4/162	88/18670	0.00724205	0.0182943	0.00840528	SLC6A4/VEGFA/EGF/HIF1A	4
BP	GO:0007512	adult heart development	2/162	15/18670	0.00729534	0.0182943	0.00840528	ADRA1A/GJA1	2
BP	GO:0009812	flavonoid metabolic process	2/162	15/18670	0.00729534	0.0182943	0.00840528	POR/CYP1A1	2
BP	GO:0030238	male sex determination	2/162	15/18670	0.00729534	0.0182943	0.00840528	AR/INSR	2
BP	GO:0035635	entry of bacterium into host cell	2/162	15/18670	0.00729534	0.0182943	0.00840528	CAV1/CXCL8	2
BP	GO:0035864	response to potassium ion	2/162	15/18670	0.00729534	0.0182943	0.00840528	SOD1/HSF1	2
BP	GO:0046321	positive regulation of fatty acid oxidation	2/162	15/18670	0.00729534	0.0182943	0.00840528	PPARG/PPARA	2
BP	GO:0048070	regulation of developmental pigmentation	2/162	15/18670	0.00729534	0.0182943	0.00840528	BCL2/BAX	2
BP	GO:0048569	post-embryonic animal organ development	2/162	15/18670	0.00729534	0.0182943	0.00840528	BAX/VEGFA	2
BP	GO:0060134	prepulse inhibition	2/162	15/18670	0.00729534	0.0182943	0.00840528	SLC6A3/DRD3	2
BP	GO:0072075	metanephric mesenchyme development	2/162	15/18670	0.00729534	0.0182943	0.00840528	STAT1/MYC	2
BP	GO:0090494	dopamine uptake	2/162	15/18670	0.00729534	0.0182943	0.00840528	SLC6A3/DRD3	2
BP	GO:2000402	negative regulation of lymphocyte migration	2/162	15/18670	0.00729534	0.0182943	0.00840528	AKT1/CCL2	2
BP	GO:0001504	neurotransmitter uptake	3/162	46/18670	0.00740773	0.0184854	0.00849305	SLC6A4/SLC6A3/DRD3	3
BP	GO:0002067	glandular epithelial cell differentiation	3/162	46/18670	0.00740773	0.0184854	0.00849305	GSK3B/RXRA/TP63	3
BP	GO:0002437	inflammatory response to antigenic stimulus	3/162	46/18670	0.00740773	0.0184854	0.00849305	OPRM1/IL10/ICAM1	3
BP	GO:0007157	heterophilic cell-cell adhesion via plasma membrane cell adhesion molecules	3/162	46/18670	0.00740773	0.0184854	0.00849305	ICAM1/SELE/VCAM1	3
BP	GO:0033628	regulation of cell adhesion mediated by integrin	3/162	46/18670	0.00740773	0.0184854	0.00849305	PLAU/CYP1B1/SERPINE1	3
BP	GO:0043330	response to exogenous dsRNA	3/162	46/18670	0.00740773	0.0184854	0.00849305	MAPK1/NFKBIA/CAV1	3
BP	GO:0051339	regulation of lyase activity	3/162	46/18670	0.00740773	0.0184854	0.00849305	NOS2/DRD5/NOS3	3
BP	GO:0071675	regulation of mononuclear cell migration	3/162	46/18670	0.00740773	0.0184854	0.00849305	MAPK14/SERPINE1/CXCL10	3
BP	GO:1903311	regulation of mRNA metabolic process	8/162	324/18670	0.00743874	0.0185514	0.00852341	PRKCA/MAPK14/AKT1/HSPB1/CCNB1/PSMD3/HSF1/E2F1	8
BP	GO:0055013	cardiac muscle cell development	4/162	89/18670	0.00753263	0.0187503	0.00861479	ADRA1A/VEGFA/CCNB1/PPARA	4
BP	GO:0097306	cellular response to alcohol	4/162	89/18670	0.00753263	0.0187503	0.00861479	PPARG/AKT1/ACACA/AHR	4
BP	GO:0003007	heart morphogenesis	7/162	259/18670	0.00754096	0.0187503	0.00861479	JUN/RXRA/VEGFA/HIF1A/GJA1/NOS3/INSR	7
BP	GO:0001837	epithelial to mesenchymal transition	5/162	140/18670	0.00754144	0.0187503	0.00861479	GSK3B/IL6/HIF1A/IL1B/COL1A1	5
BP	GO:1903364	positive regulation of cellular protein catabolic process	5/162	140/18670	0.00754144	0.0187503	0.00861479	GSK3B/AKT1/EGF/CAV1/NFE2L2	5
BP	GO:0051346	negative regulation of hydrolase activity	10/162	466/18670	0.00759659	0.0188759	0.0086725	PTGS2/GSK3B/MMP9/AKT1/VEGFA/POR/RAF1/BIRC5/NOS3/SERPINE1	10
BP	GO:0007626	locomotory behavior	6/162	198/18670	0.00770313	0.0191174	0.00878345	NCOA2/OPRM1/SLC6A3/OPRD1/DRD3/SOD1	6
BP	GO:0060541	respiratory system development	6/162	198/18670	0.00770313	0.0191174	0.00878345	PGR/CYP1A2/EGFR/VEGFA/MAPK1/NOS3	6
BP	GO:0050709	negative regulation of protein secretion	5/162	141/18670	0.00776522	0.0192598	0.00884887	OPRM1/ADRA2A/DRD3/IL10/IL1B	5
BP	GO:0001656	metanephros development	4/162	90/18670	0.00783078	0.0193871	0.00890736	BCL2/AKR1B1/STAT1/MYC	4
BP	GO:0032651	regulation of interleukin-1 beta production	4/162	90/18670	0.00783078	0.0193871	0.00890736	CASP8/HSPB1/IFNG/GSTP1	4
BP	GO:0045778	positive regulation of ossification	4/162	90/18670	0.00783078	0.0193871	0.00890736	ADRB2/IL6/TP63/RUNX2	4
BP	GO:0031952	regulation of protein autophosphorylation	3/162	47/18670	0.00786312	0.0194084	0.00891712	JUN/VEGFA/CAV1	3
BP	GO:0035722	interleukin-12-mediated signaling pathway	3/162	47/18670	0.00786312	0.0194084	0.00891712	IL10/SOD1/IFNG	3
BP	GO:0045646	regulation of erythrocyte differentiation	3/162	47/18670	0.00786312	0.0194084	0.00891712	MAPK14/HIF1A/STAT1	3
BP	GO:0070231	T cell apoptotic process	3/162	47/18670	0.00786312	0.0194084	0.00891712	BAX/AKT1/HIF1A	3
BP	GO:1900744	regulation of p38MAPK cascade	3/162	47/18670	0.00786312	0.0194084	0.00891712	NCF1/VEGFA/IL1B	3
BP	GO:0061013	regulation of mRNA catabolic process	6/162	199/18670	0.0078871	0.0194558	0.00893891	PRKCA/MAPK14/AKT1/HSPB1/PSMD3/E2F1	6
BP	GO:0051604	protein maturation	9/162	397/18670	0.00793523	0.0195627	0.00898804	CASP3/CASP8/F7/PLAU/F3/IL1B/PLAT/SERPINE1/PARP1	9
BP	GO:0050871	positive regulation of B cell activation	5/162	142/18670	0.00799358	0.0196947	0.00904867	BCL2/IL4/CDKN1A/IL6/IL2	5
BP	GO:0031056	regulation of histone modification	5/162	143/18670	0.00822657	0.0201703	0.00926719	CHEK1/VEGFA/IL1B/CCNB1/IGF2	5
BP	GO:0044344	cellular response to fibroblast growth factor stimulus	5/162	143/18670	0.00822657	0.0201703	0.00926719	MAPK1/CCL2/CXCL8/COL1A1/RUNX2	5
BP	GO:0002703	regulation of leukocyte mediated immunity	6/162	201/18670	0.00826451	0.0201703	0.00926719	IL4/IL10/IL6/HMOX1/IL1B/IL2	6
BP	GO:0002739	regulation of cytokine secretion involved in immune response	2/162	16/18670	0.00829031	0.0201703	0.00926719	MAPK14/IL10	2
BP	GO:0006837	serotonin transport	2/162	16/18670	0.00829031	0.0201703	0.00926719	SLC6A4/MAOB	2
BP	GO:0010875	positive regulation of cholesterol efflux	2/162	16/18670	0.00829031	0.0201703	0.00926719	PON1/NFKBIA	2
BP	GO:0030889	negative regulation of B cell proliferation	2/162	16/18670	0.00829031	0.0201703	0.00926719	CASP3/IL10	2
BP	GO:0034116	positive regulation of heterotypic cell-cell adhesion	2/162	16/18670	0.00829031	0.0201703	0.00926719	IL10/IL1B	2
BP	GO:0042447	hormone catabolic process	2/162	16/18670	0.00829031	0.0201703	0.00926719	ACHE/SPP1	2
BP	GO:0043217	myelin maintenance	2/162	16/18670	0.00829031	0.0201703	0.00926719	AKT1/SOD1	2
BP	GO:0055012	ventricular cardiac muscle cell differentiation	2/162	16/18670	0.00829031	0.0201703	0.00926719	RXRA/CCNB1	2
BP	GO:0060572	morphogenesis of an epithelial bud	2/162	16/18670	0.00829031	0.0201703	0.00926719	AR/TP63	2
BP	GO:0060965	negative regulation of gene silencing by miRNA	2/162	16/18670	0.00829031	0.0201703	0.00926719	ESR1/PPARG	2
BP	GO:0071732	cellular response to nitric oxide	2/162	16/18670	0.00829031	0.0201703	0.00926719	CCNA2/MMP3	2
BP	GO:0090036	regulation of protein kinase C signaling	2/162	16/18670	0.00829031	0.0201703	0.00926719	ADRA1A/VEGFA	2
BP	GO:0090335	regulation of brown fat cell differentiation	2/162	16/18670	0.00829031	0.0201703	0.00926719	PTGS2/MAPK14	2
BP	GO:0090493	catecholamine uptake	2/162	16/18670	0.00829031	0.0201703	0.00926719	SLC6A3/DRD3	2
BP	GO:1902001	fatty acid transmembrane transport	2/162	16/18670	0.00829031	0.0201703	0.00926719	AKT1/ACACA	2
BP	GO:1902004	positive regulation of amyloid-beta formation	2/162	16/18670	0.00829031	0.0201703	0.00926719	CASP3/IFNG	2
BP	GO:1904294	positive regulation of ERAD pathway	2/162	16/18670	0.00829031	0.0201703	0.00926719	CAV1/NFE2L2	2
BP	GO:2001170	negative regulation of ATP biosynthetic process	2/162	16/18670	0.00829031	0.0201703	0.00926719	PARP1/PPARA	2
BP	GO:0001774	microglial cell activation	3/162	48/18670	0.00833469	0.0202181	0.00928913	JUN/IL6/IFNG	3
BP	GO:0002269	leukocyte activation involved in inflammatory response	3/162	48/18670	0.00833469	0.0202181	0.00928913	JUN/IL6/IFNG	3
BP	GO:0035272	exocrine system development	3/162	48/18670	0.00833469	0.0202181	0.00928913	EGFR/INSR/IGF2	3
BP	GO:0051972	regulation of telomerase activity	3/162	48/18670	0.00833469	0.0202181	0.00928913	PPARG/MAPK1/MYC	3
BP	GO:0055023	positive regulation of cardiac muscle tissue growth	3/162	48/18670	0.00833469	0.0202181	0.00928913	MAPK14/MAPK1/CCNB1	3
BP	GO:0045833	negative regulation of lipid metabolic process	4/162	92/18670	0.00845014	0.020486	0.00941222	ADRA2A/AKT1/SOD1/IL1B	4
BP	GO:0071322	cellular response to carbohydrate stimulus	5/162	144/18670	0.00846424	0.020508	0.00942232	ADRA2A/RAF1/HIF1A/ICAM1/PRKCB	5
BP	GO:0090150	establishment of protein localization to membrane	8/162	332/18670	0.00855351	0.020712	0.00951605	BCL2/BAX/CASP8/NCF1/EGFR/TP63/ERBB2/E2F1	8
BP	GO:0044839	cell cycle G2/M phase transition	7/162	266/18670	0.00866561	0.020971	0.00963506	CCNA2/CHEK1/CCND1/CDKN1A/CCNB1/PSMD3/CHEK2	7
BP	GO:0002822	regulation of adaptive immune response based on somatic recombination of immune receptors built from immunoglobulin superfamily domains	5/162	145/18670	0.00870662	0.0210453	0.0096692	IL4/IL10/IL6/IL1B/IL2	5
BP	GO:0007605	sensory perception of sound	5/162	145/18670	0.00870662	0.0210453	0.0096692	CASP3/SOD1/ICAM1/BIRC5/COL1A1	5
BP	GO:0032092	positive regulation of protein binding	4/162	93/18670	0.0087715	0.0211771	0.00972974	GSK3B/MMP9/CAV1/HSF1	4
BP	GO:0072080	nephron tubule development	4/162	93/18670	0.0087715	0.0211771	0.00972974	BCL2/VEGFA/STAT1/MYC	4
BP	GO:0002686	negative regulation of leukocyte migration	3/162	49/18670	0.00882257	0.0212251	0.0097518	AKT1/HMOX1/CCL2	3
BP	GO:0010712	regulation of collagen metabolic process	3/162	49/18670	0.00882257	0.0212251	0.0097518	PPARG/IL6/PPARD	3
BP	GO:0071349	cellular response to interleukin-12	3/162	49/18670	0.00882257	0.0212251	0.0097518	IL10/SOD1/IFNG	3
BP	GO:0071715	icosanoid transport	3/162	49/18670	0.00882257	0.0212251	0.0097518	NOS2/DRD3/IL1B	3
BP	GO:0097300	programmed necrotic cell death	3/162	49/18670	0.00882257	0.0212251	0.0097518	BAX/CASP8/CAV1	3
BP	GO:1901571	fatty acid derivative transport	3/162	49/18670	0.00882257	0.0212251	0.0097518	NOS2/DRD3/IL1B	3
BP	GO:0035637	multicellular organismal signaling	6/162	204/18670	0.00885476	0.02129	0.00978162	KCNH2/CHRM5/DRD5/SOD1/CAV1/GJA1	6
BP	GO:0051250	negative regulation of lymphocyte activation	5/162	146/18670	0.00895376	0.0215154	0.00988518	CASP3/IL10/ERBB2/IL2/IRF1	5
BP	GO:0060993	kidney morphogenesis	4/162	94/18670	0.00910075	0.0218429	0.0100356	BCL2/VEGFA/STAT1/MYC	4
BP	GO:0070167	regulation of biomineral tissue development	4/162	94/18670	0.00910075	0.0218429	0.0100356	ADRB2/HIF1A/GJA1/NOS3	4
BP	GO:0090263	positive regulation of canonical Wnt signaling pathway	5/162	147/18670	0.00920572	0.0220475	0.0101297	EGFR/EGF/CAV1/COL1A1/PSMD3	5
BP	GO:0010718	positive regulation of epithelial to mesenchymal transition	3/162	50/18670	0.00932686	0.0220475	0.0101297	IL6/IL1B/COL1A1	3
BP	GO:0032873	negative regulation of stress-activated MAPK cascade	3/162	50/18670	0.00932686	0.0220475	0.0101297	AKT1/MYC/GSTP1	3
BP	GO:0045540	regulation of cholesterol biosynthetic process	3/162	50/18670	0.00932686	0.0220475	0.0101297	POR/SOD1/ACACA	3
BP	GO:0070303	negative regulation of stress-activated protein kinase signaling cascade	3/162	50/18670	0.00932686	0.0220475	0.0101297	AKT1/MYC/GSTP1	3
BP	GO:0070671	response to interleukin-12	3/162	50/18670	0.00932686	0.0220475	0.0101297	IL10/SOD1/IFNG	3
BP	GO:0086009	membrane repolarization	3/162	50/18670	0.00932686	0.0220475	0.0101297	KCNH2/CAV1/GJA1	3
BP	GO:0106118	regulation of sterol biosynthetic process	3/162	50/18670	0.00932686	0.0220475	0.0101297	POR/SOD1/ACACA	3
BP	GO:0006978	DNA damage response, signal transduction by p53 class mediator resulting in transcription of p21 class mediator	2/162	17/18670	0.00934252	0.0220475	0.0101297	CDKN1A/CHEK2	2
BP	GO:0015732	prostaglandin transport	2/162	17/18670	0.00934252	0.0220475	0.0101297	NOS2/IL1B	2
BP	GO:0031000	response to caffeine	2/162	17/18670	0.00934252	0.0220475	0.0101297	PPARG/GSTM2	2
BP	GO:0032740	positive regulation of interleukin-17 production	2/162	17/18670	0.00934252	0.0220475	0.0101297	IL6/IL2	2
BP	GO:0033145	positive regulation of intracellular steroid hormone receptor signaling pathway	2/162	17/18670	0.00934252	0.0220475	0.0101297	AR/PARP1	2
BP	GO:0033599	regulation of mammary gland epithelial cell proliferation	2/162	17/18670	0.00934252	0.0220475	0.0101297	BAX/CCND1	2
BP	GO:0035729	cellular response to hepatocyte growth factor stimulus	2/162	17/18670	0.00934252	0.0220475	0.0101297	RELA/IL10	2
BP	GO:0036270	response to diuretic	2/162	17/18670	0.00934252	0.0220475	0.0101297	PPARG/GSTM2	2
BP	GO:0042953	lipoprotein transport	2/162	17/18670	0.00934252	0.0220475	0.0101297	PPARG/PRKCB	2
BP	GO:0042994	cytoplasmic sequestering of transcription factor	2/162	17/18670	0.00934252	0.0220475	0.0101297	IL10/NFKBIA	2
BP	GO:0043651	linoleic acid metabolic process	2/162	17/18670	0.00934252	0.0220475	0.0101297	GSTP1/GSTM2	2
BP	GO:0044872	lipoprotein localization	2/162	17/18670	0.00934252	0.0220475	0.0101297	PPARG/PRKCB	2
BP	GO:0045091	regulation of single stranded viral RNA replication via double stranded DNA intermediate	2/162	17/18670	0.00934252	0.0220475	0.0101297	CXCL8/TOP2A	2
BP	GO:0051709	regulation of killing of cells of other organism	2/162	17/18670	0.00934252	0.0220475	0.0101297	NOS2/IFNG	2
BP	GO:0060644	mammary gland epithelial cell differentiation	2/162	17/18670	0.00934252	0.0220475	0.0101297	AKT1/HIF1A	2
BP	GO:0061298	retina vasculature development in camera-type eye	2/162	17/18670	0.00934252	0.0220475	0.0101297	HIF1A/CYP1B1	2
BP	GO:0070242	thymocyte apoptotic process	2/162	17/18670	0.00934252	0.0220475	0.0101297	BAX/HIF1A	2
BP	GO:0090185	negative regulation of kidney development	2/162	17/18670	0.00934252	0.0220475	0.0101297	MMP9/STAT1	2
BP	GO:1903209	positive regulation of oxidative stress-induced cell death	2/162	17/18670	0.00934252	0.0220475	0.0101297	MMP3/SOD1	2
BP	GO:1904996	positive regulation of leukocyte adhesion to vascular endothelial cell	2/162	17/18670	0.00934252	0.0220475	0.0101297	RELA/ICAM1	2
BP	GO:2000811	negative regulation of anoikis	2/162	17/18670	0.00934252	0.0220475	0.0101297	BCL2/CAV1	2
BP	GO:0042116	macrophage activation	4/162	95/18670	0.00943796	0.0222342	0.0102154	JUN/IL10/IL6/IFNG	4
BP	GO:0055006	cardiac cell development	4/162	95/18670	0.00943796	0.0222342	0.0102154	ADRA1A/VEGFA/CCNB1/PPARA	4
BP	GO:0061326	renal tubule development	4/162	95/18670	0.00943796	0.0222342	0.0102154	BCL2/VEGFA/STAT1/MYC	4
BP	GO:0002792	negative regulation of peptide secretion	5/162	148/18670	0.00946252	0.0222664	0.0102302	OPRM1/ADRA2A/DRD3/IL10/IL1B	5
BP	GO:0051592	response to calcium ion	5/162	148/18670	0.00946252	0.0222664	0.0102302	JUN/EGFR/CCND1/FOS/CAV1	5
BP	GO:0099003	vesicle-mediated transport in synapse	6/162	207/18670	0.00947463	0.022282	0.0102374	ADRA1A/CHRM2/GSK3B/DRD3/PRKCB/SLC2A4	6
BP	GO:0034248	regulation of cellular amide metabolic process	10/162	483/18670	0.00963299	0.0226414	0.0104025	CASP3/RXRA/AKT1/EIF6/MAPK1/IL6/ERBB2/HSPB1/IFNG/NFE2L2	10
BP	GO:0002706	regulation of lymphocyte mediated immunity	5/162	149/18670	0.00972423	0.0228034	0.0104769	IL4/IL10/IL6/IL1B/IL2	5
BP	GO:0008277	regulation of G protein-coupled receptor signaling pathway	5/162	149/18670	0.00972423	0.0228034	0.0104769	ADRB2/OPRM1/PRKCA/DRD3/CXCL8	5
BP	GO:0009267	cellular response to starvation	5/162	149/18670	0.00972423	0.0228034	0.0104769	BCL2/JUN/CDKN1A/MAPK1/NFE2L2	5
BP	GO:2000058	regulation of ubiquitin-dependent protein catabolic process	5/162	149/18670	0.00972423	0.0228034	0.0104769	GSK3B/AKT1/EGF/CAV1/NFE2L2	5
BP	GO:0090277	positive regulation of peptide hormone secretion	4/162	96/18670	0.00978321	0.0229285	0.0105344	EGFR/HIF1A/GJA1/PPARD	4
BP	GO:0001954	positive regulation of cell-matrix adhesion	3/162	51/18670	0.00984768	0.0230004	0.0105675	GSK3B/KDR/VEGFA	3
BP	GO:0002712	regulation of B cell mediated immunity	3/162	51/18670	0.00984768	0.0230004	0.0105675	IL4/IL10/IL2	3
BP	GO:0002889	regulation of immunoglobulin mediated immune response	3/162	51/18670	0.00984768	0.0230004	0.0105675	IL4/IL10/IL2	3
BP	GO:0031103	axon regeneration	3/162	51/18670	0.00984768	0.0230004	0.0105675	BCL2/JUN/SPP1	3
BP	GO:0045599	negative regulation of fat cell differentiation	3/162	51/18670	0.00984768	0.0230004	0.0105675	IL6/RUNX1T1/E2F1	3
BP	GO:2001258	negative regulation of cation channel activity	3/162	51/18670	0.00984768	0.0230004	0.0105675	MMP9/CAV1/GSTM2	3
BP	GO:0051216	cartilage development	6/162	209/18670	0.00990474	0.0231176	0.0106213	MAPK14/RELA/POR/HIF1A/COL1A1/RUNX2	6
BP	GO:0061448	connective tissue development	7/162	273/18670	0.00990914	0.0231176	0.0106213	MAPK14/RELA/POR/HIF1A/COL1A1/PPARD/RUNX2	7
BP	GO:0050777	negative regulation of immune response	5/162	150/18670	0.00999087	0.0232949	0.0107028	PPARG/IL10/HMOX1/IL2/COL3A1	5
BP	GO:0006260	DNA replication	7/162	274/18670	0.0100969	0.0235287	0.0108102	JUN/CCNA2/CHEK1/ACHE/EGFR/TOP1/CHEK2	7
BP	GO:0006942	regulation of striated muscle contraction	4/162	97/18670	0.0101366	0.0235808	0.0108341	ADRA1A/ADRA1B/CAV1/GSTM2	4
BP	GO:0030316	osteoclast differentiation	4/162	97/18670	0.0101366	0.0235808	0.0108341	MAPK14/IL4/FOS/IFNG	4
BP	GO:0048709	oligodendrocyte differentiation	4/162	97/18670	0.0101366	0.0235808	0.0108341	PPARG/DRD3/ERBB2/GSTP1	4
BP	GO:1903169	regulation of calcium ion transmembrane transport	5/162	151/18670	0.0102625	0.0238602	0.0109625	BAX/ADRA2A/CXCL11/CXCL10/GSTM2	5
BP	GO:0006998	nuclear envelope organization	3/162	52/18670	0.0103851	0.0240112	0.0110319	PRKCA/PRKCB/CCNB1	3
BP	GO:0015872	dopamine transport	3/162	52/18670	0.0103851	0.0240112	0.0110319	SLC6A3/CHRM5/DRD3	3
BP	GO:0032330	regulation of chondrocyte differentiation	3/162	52/18670	0.0103851	0.0240112	0.0110319	RELA/POR/RUNX2	3
BP	GO:0032731	positive regulation of interleukin-1 beta production	3/162	52/18670	0.0103851	0.0240112	0.0110319	CASP8/HSPB1/IFNG	3
BP	GO:0060421	positive regulation of heart growth	3/162	52/18670	0.0103851	0.0240112	0.0110319	MAPK14/MAPK1/CCNB1	3
BP	GO:2000179	positive regulation of neural precursor cell proliferation	3/162	52/18670	0.0103851	0.0240112	0.0110319	VEGFA/EGF/HIF1A	3
BP	GO:2000677	regulation of transcription regulatory region DNA binding	3/162	52/18670	0.0103851	0.0240112	0.0110319	RB1/IFNG/PARP1	3
BP	GO:0007252	I-kappaB phosphorylation	2/162	18/18670	0.0104509	0.0240112	0.0110319	AKT1/CHUK	2
BP	GO:0030809	negative regulation of nucleotide biosynthetic process	2/162	18/18670	0.0104509	0.0240112	0.0110319	PARP1/PPARA	2
BP	GO:0031998	regulation of fatty acid beta-oxidation	2/162	18/18670	0.0104509	0.0240112	0.0110319	AKT1/PPARA	2
BP	GO:0039692	single stranded viral RNA replication via double stranded DNA intermediate	2/162	18/18670	0.0104509	0.0240112	0.0110319	CXCL8/TOP2A	2
BP	GO:0042772	DNA damage response, signal transduction resulting in transcription	2/162	18/18670	0.0104509	0.0240112	0.0110319	CDKN1A/CHEK2	2
BP	GO:0070230	positive regulation of lymphocyte apoptotic process	2/162	18/18670	0.0104509	0.0240112	0.0110319	BAX/IL10	2
BP	GO:0071318	cellular response to ATP	2/162	18/18670	0.0104509	0.0240112	0.0110319	PTGS2/SOD1	2
BP	GO:0071371	cellular response to gonadotropin stimulus	2/162	18/18670	0.0104509	0.0240112	0.0110319	CCNA2/POR	2
BP	GO:0071605	monocyte chemotactic protein-1 production	2/162	18/18670	0.0104509	0.0240112	0.0110319	IL1B/GSTP1	2
BP	GO:0071637	regulation of monocyte chemotactic protein-1 production	2/162	18/18670	0.0104509	0.0240112	0.0110319	IL1B/GSTP1	2
BP	GO:0090026	positive regulation of monocyte chemotaxis	2/162	18/18670	0.0104509	0.0240112	0.0110319	SERPINE1/CXCL10	2
BP	GO:0150078	positive regulation of neuroinflammatory response	2/162	18/18670	0.0104509	0.0240112	0.0110319	IL6/IL1B	2
BP	GO:1900221	regulation of amyloid-beta clearance	2/162	18/18670	0.0104509	0.0240112	0.0110319	IL4/IFNG	2
BP	GO:1900372	negative regulation of purine nucleotide biosynthetic process	2/162	18/18670	0.0104509	0.0240112	0.0110319	PARP1/PPARA	2
BP	GO:0031341	regulation of cell killing	4/162	98/18670	0.0104981	0.024106	0.0110755	NOS2/IL4/ICAM1/IFNG	4
BP	GO:0001678	cellular glucose homeostasis	5/162	152/18670	0.0105391	0.0241596	0.0111001	ADRA2A/RAF1/HIF1A/ICAM1/HK2	5
BP	GO:0048489	synaptic vesicle transport	5/162	152/18670	0.0105391	0.0241596	0.0111001	ADRA1A/CHRM2/GSK3B/PRKCB/SLC2A4	5
BP	GO:0097480	establishment of synaptic vesicle localization	5/162	152/18670	0.0105391	0.0241596	0.0111001	ADRA1A/CHRM2/GSK3B/PRKCB/SLC2A4	5
BP	GO:0043331	response to dsRNA	3/162	53/18670	0.0109393	0.0250488	0.0115086	MAPK1/NFKBIA/CAV1	3
BP	GO:1901185	negative regulation of ERBB signaling pathway	3/162	53/18670	0.0109393	0.0250488	0.0115086	EGFR/EGF/ERBB2	3
BP	GO:0007254	JNK cascade	6/162	214/18670	0.0110406	0.0252525	0.0116022	NCF1/EGFR/AKT1/IL1B/GSTP1/CD40LG	6
BP	GO:0015893	drug transport	6/162	214/18670	0.0110406	0.0252525	0.0116022	SLC6A3/CHRM5/DRD3/MYC/GJA1/NR1I2	6
BP	GO:0017156	calcium ion regulated exocytosis	5/162	154/18670	0.0111077	0.0253917	0.0116661	ADRA1A/CHRM2/GSK3B/ADRA2A/PRKCB	5
BP	GO:0002824	positive regulation of adaptive immune response based on somatic recombination of immune receptors built from immunoglobulin superfamily domains	4/162	100/18670	0.0112459	0.0256646	0.0117915	IL4/IL6/IL1B/IL2	4
BP	GO:0007215	glutamate receptor signaling pathway	4/162	100/18670	0.0112459	0.0256646	0.0117915	ADRB2/OPRM1/CCL2/IFNG	4
BP	GO:0060079	excitatory postsynaptic potential	4/162	100/18670	0.0112459	0.0256646	0.0117915	ADRB2/OPRM1/GSK3B/AKT1	4
BP	GO:0002720	positive regulation of cytokine production involved in immune response	3/162	54/18670	0.0115103	0.0261548	0.0120168	MAPK14/IL6/IL1B	3
BP	GO:0001696	gastric acid secretion	2/162	19/18670	0.0116144	0.0261548	0.0120168	CHRM5/PTGER3	2
BP	GO:0002076	osteoblast development	2/162	19/18670	0.0116144	0.0261548	0.0120168	ACHE/RUNX2	2
BP	GO:0002363	alpha-beta T cell lineage commitment	2/162	19/18670	0.0116144	0.0261548	0.0120168	BCL2/IL6	2
BP	GO:0002726	positive regulation of T cell cytokine production	2/162	19/18670	0.0116144	0.0261548	0.0120168	IL6/IL1B	2
BP	GO:0010523	negative regulation of calcium ion transport into cytosol	2/162	19/18670	0.0116144	0.0261548	0.0120168	BCL2/GSTM2	2
BP	GO:0010544	negative regulation of platelet activation	2/162	19/18670	0.0116144	0.0261548	0.0120168	NOS3/THBD	2
BP	GO:0032095	regulation of response to food	2/162	19/18670	0.0116144	0.0261548	0.0120168	OPRM1/PPARA	2
BP	GO:0034138	toll-like receptor 3 signaling pathway	2/162	19/18670	0.0116144	0.0261548	0.0120168	CASP8/CAV1	2
BP	GO:0035728	response to hepatocyte growth factor	2/162	19/18670	0.0116144	0.0261548	0.0120168	RELA/IL10	2
BP	GO:0045076	regulation of interleukin-2 biosynthetic process	2/162	19/18670	0.0116144	0.0261548	0.0120168	IL1B/IL1A	2
BP	GO:0051546	keratinocyte migration	2/162	19/18670	0.0116144	0.0261548	0.0120168	MMP9/PPARD	2
BP	GO:0060149	negative regulation of posttranscriptional gene silencing	2/162	19/18670	0.0116144	0.0261548	0.0120168	ESR1/PPARG	2
BP	GO:0060716	labyrinthine layer blood vessel development	2/162	19/18670	0.0116144	0.0261548	0.0120168	AKT1/MAPK1	2
BP	GO:0060967	negative regulation of gene silencing by RNA	2/162	19/18670	0.0116144	0.0261548	0.0120168	ESR1/PPARG	2
BP	GO:0070989	oxidative demethylation	2/162	19/18670	0.0116144	0.0261548	0.0120168	CYP3A4/CYP1A2	2
BP	GO:0071243	cellular response to arsenic-containing substance	2/162	19/18670	0.0116144	0.0261548	0.0120168	HMOX1/HSF1	2
BP	GO:0071731	response to nitric oxide	2/162	19/18670	0.0116144	0.0261548	0.0120168	CCNA2/MMP3	2
BP	GO:0072074	kidney mesenchyme development	2/162	19/18670	0.0116144	0.0261548	0.0120168	STAT1/MYC	2
BP	GO:0090201	negative regulation of release of cytochrome c from mitochondria	2/162	19/18670	0.0116144	0.0261548	0.0120168	AKT1/BCL2L1	2
BP	GO:1900409	positive regulation of cellular response to oxidative stress	2/162	19/18670	0.0116144	0.0261548	0.0120168	MMP3/SOD1	2
BP	GO:1902170	cellular response to reactive nitrogen species	2/162	19/18670	0.0116144	0.0261548	0.0120168	CCNA2/MMP3	2
BP	GO:1903798	regulation of production of miRNAs involved in gene silencing by miRNA	2/162	19/18670	0.0116144	0.0261548	0.0120168	ESR1/EGFR	2
BP	GO:2000696	regulation of epithelial cell differentiation involved in kidney development	2/162	19/18670	0.0116144	0.0261548	0.0120168	MMP9/STAT1	2
BP	GO:0002027	regulation of heart rate	4/162	101/18670	0.0116324	0.0261809	0.0120287	KCNH2/ADRA1A/ADRB1/CAV1	4
BP	GO:0051053	negative regulation of DNA metabolic process	5/162	156/18670	0.0116968	0.0263031	0.0120849	PPARG/GJA1/PARP1/CHEK2/HSF1	5
BP	GO:0051260	protein homooligomerization	8/162	351/18670	0.0116996	0.0263031	0.0120849	SLC6A4/BAX/RXRA/TP63/ACACA/HMOX1/CAV1/HSF1	8
BP	GO:0002449	lymphocyte mediated immunity	8/162	352/18670	0.011886	0.0267075	0.0122707	IL4/IL10/IL6/ICAM1/IL1B/IL2/CRP/CD40LG	8
BP	GO:0042304	regulation of fatty acid biosynthetic process	3/162	55/18670	0.0120982	0.0271544	0.012476	PTGS2/EIF6/IL1B	3
BP	GO:0045620	negative regulation of lymphocyte differentiation	3/162	55/18670	0.0120982	0.0271544	0.012476	ERBB2/IL2/IRF1	3
BP	GO:0060828	regulation of canonical Wnt signaling pathway	7/162	286/18670	0.0125573	0.0281694	0.0129423	MAPK14/GSK3B/EGFR/EGF/CAV1/COL1A1/PSMD3	7
BP	GO:0031295	T cell costimulation	3/162	56/18670	0.012703	0.0284027	0.0130496	AKT1/CAV1/CD40LG	3
BP	GO:0050879	multicellular organismal movement	3/162	56/18670	0.012703	0.0284027	0.0130496	DRD3/CHUK/GSTM2	3
BP	GO:0050881	musculoskeletal movement	3/162	56/18670	0.012703	0.0284027	0.0130496	DRD3/CHUK/GSTM2	3
BP	GO:0086002	cardiac muscle cell action potential involved in contraction	3/162	56/18670	0.012703	0.0284027	0.0130496	KCNH2/CAV1/GJA1	3
BP	GO:0098586	cellular response to virus	3/162	56/18670	0.012703	0.0284027	0.0130496	MAPK14/BCL2L1/CHUK	3
BP	GO:1903078	positive regulation of protein localization to plasma membrane	3/162	56/18670	0.012703	0.0284027	0.0130496	EGFR/AKT1/IFNG	3
BP	GO:0002374	cytokine secretion involved in immune response	2/162	20/18670	0.012832	0.028404	0.0130502	MAPK14/IL10	2
BP	GO:0006525	arginine metabolic process	2/162	20/18670	0.012832	0.028404	0.0130502	NOS2/NOS3	2
BP	GO:0019370	leukotriene biosynthetic process	2/162	20/18670	0.012832	0.028404	0.0130502	LTA4H/ALOX5	2
BP	GO:0030220	platelet formation	2/162	20/18670	0.012832	0.028404	0.0130502	CASP9/CASP3	2
BP	GO:0032793	positive regulation of CREB transcription factor activity	2/162	20/18670	0.012832	0.028404	0.0130502	OPRD1/VEGFA	2
BP	GO:0034393	positive regulation of smooth muscle cell apoptotic process	2/162	20/18670	0.012832	0.028404	0.0130502	PPARG/IFNG	2
BP	GO:0035458	cellular response to interferon-beta	2/162	20/18670	0.012832	0.028404	0.0130502	STAT1/IRF1	2
BP	GO:0042053	regulation of dopamine metabolic process	2/162	20/18670	0.012832	0.028404	0.0130502	MAOB/SLC6A3	2
BP	GO:0042069	regulation of catecholamine metabolic process	2/162	20/18670	0.012832	0.028404	0.0130502	MAOB/SLC6A3	2
BP	GO:0042535	positive regulation of tumor necrosis factor biosynthetic process	2/162	20/18670	0.012832	0.028404	0.0130502	HSPB1/IFNG	2
BP	GO:0043369	CD4-positive or CD8-positive, alpha-beta T cell lineage commitment	2/162	20/18670	0.012832	0.028404	0.0130502	BCL2/IL6	2
BP	GO:0045019	negative regulation of nitric oxide biosynthetic process	2/162	20/18670	0.012832	0.028404	0.0130502	IL10/CAV1	2
BP	GO:0045655	regulation of monocyte differentiation	2/162	20/18670	0.012832	0.028404	0.0130502	JUN/MYC	2
BP	GO:0097709	connective tissue replacement	2/162	20/18670	0.012832	0.028404	0.0130502	HIF1A/IL1A	2
BP	GO:1902993	positive regulation of amyloid precursor protein catabolic process	2/162	20/18670	0.012832	0.028404	0.0130502	CASP3/IFNG	2
BP	GO:1903204	negative regulation of oxidative stress-induced neuron death	2/162	20/18670	0.012832	0.028404	0.0130502	IL10/HIF1A	2
BP	GO:1903599	positive regulation of autophagy of mitochondrion	2/162	20/18670	0.012832	0.028404	0.0130502	HIF1A/HK2	2
BP	GO:1904406	negative regulation of nitric oxide metabolic process	2/162	20/18670	0.012832	0.028404	0.0130502	IL10/CAV1	2
BP	GO:0046928	regulation of neurotransmitter secretion	4/162	104/18670	0.0128427	0.028404	0.0130502	ADRA1A/CHRM2/GSK3B/PRKCB	4
BP	GO:1901800	positive regulation of proteasomal protein catabolic process	4/162	104/18670	0.0128427	0.028404	0.0130502	GSK3B/AKT1/CAV1/NFE2L2	4
BP	GO:0007519	skeletal muscle tissue development	5/162	160/18670	0.0129383	0.0286001	0.0131402	BCL2/MAPK14/FOS/RB1/CAV1	5
BP	GO:0043903	regulation of symbiosis, encompassing mutualism through parasitism	6/162	222/18670	0.0130454	0.0288212	0.0132418	BCL2/JUN/STAT1/CAV1/CXCL8/TOP2A	6
BP	GO:0002708	positive regulation of lymphocyte mediated immunity	4/162	105/18670	0.0132632	0.0292393	0.0134339	IL4/IL6/IL1B/IL2	4
BP	GO:0002821	positive regulation of adaptive immune response	4/162	105/18670	0.0132632	0.0292393	0.0134339	IL4/IL6/IL1B/IL2	4
BP	GO:0007009	plasma membrane organization	4/162	105/18670	0.0132632	0.0292393	0.0134339	AR/AKT1/SOD1/CAV1	4
BP	GO:0043266	regulation of potassium ion transport	4/162	105/18670	0.0132632	0.0292393	0.0134339	KCNH2/ADRA2A/CAV1/NOS3	4
BP	GO:0031294	lymphocyte costimulation	3/162	57/18670	0.0133249	0.0293435	0.0134818	AKT1/CAV1/CD40LG	3
BP	GO:0033344	cholesterol efflux	3/162	57/18670	0.0133249	0.0293435	0.0134818	PON1/EGF/NFKBIA	3
BP	GO:0002460	adaptive immune response based on somatic recombination of immune receptors built from immunoglobulin superfamily domains	8/162	361/18670	0.0136635	0.0300729	0.0138169	IL4/IL10/IL6/ICAM1/IL1B/IL2/CRP/CD40LG	8
BP	GO:0002286	T cell activation involved in immune response	4/162	106/18670	0.0136925	0.0300882	0.0138239	IL6/ICAM1/IL2/IFNG	4
BP	GO:0002456	T cell mediated immunity	4/162	106/18670	0.0136925	0.0300882	0.0138239	IL4/IL6/ICAM1/IL1B	4
BP	GO:0003300	cardiac muscle hypertrophy	4/162	106/18670	0.0136925	0.0300882	0.0138239	ADRA1A/PRKCA/PARP1/PPARA	4
BP	GO:0097479	synaptic vesicle localization	5/162	163/18670	0.0139259	0.0305845	0.014052	ADRA1A/CHRM2/GSK3B/PRKCB/SLC2A4	5
BP	GO:0006310	DNA recombination	7/162	292/18670	0.0139377	0.030594	0.0140563	CHEK1/IL4/IL10/IL2/TOP2A/PARP1/CD40LG	7
BP	GO:0098930	axonal transport	3/162	58/18670	0.0139639	0.0306351	0.0140752	SOD1/HIF1A/HSPB1	3
BP	GO:0030111	regulation of Wnt signaling pathway	8/162	363/18670	0.0140835	0.0306597	0.0140865	ESR1/MAPK14/GSK3B/EGFR/EGF/CAV1/COL1A1/PSMD3	8
BP	GO:0002029	desensitization of G protein-coupled receptor signaling pathway	2/162	21/18670	0.0141027	0.0306597	0.0140865	ADRB2/DRD3	2
BP	GO:0002438	acute inflammatory response to antigenic stimulus	2/162	21/18670	0.0141027	0.0306597	0.0140865	OPRM1/ICAM1	2
BP	GO:0010829	negative regulation of glucose transmembrane transport	2/162	21/18670	0.0141027	0.0306597	0.0140865	IL1B/PRKCB	2
BP	GO:0022401	negative adaptation of signaling pathway	2/162	21/18670	0.0141027	0.0306597	0.0140865	ADRB2/DRD3	2
BP	GO:0035357	peroxisome proliferator activated receptor signaling pathway	2/162	21/18670	0.0141027	0.0306597	0.0140865	PPARG/RXRA	2
BP	GO:0036344	platelet morphogenesis	2/162	21/18670	0.0141027	0.0306597	0.0140865	CASP9/CASP3	2
BP	GO:0046716	muscle cell cellular homeostasis	2/162	21/18670	0.0141027	0.0306597	0.0140865	SOD1/HIF1A	2
BP	GO:0046827	positive regulation of protein export from nucleus	2/162	21/18670	0.0141027	0.0306597	0.0140865	GSK3B/IL1B	2
BP	GO:0070584	mitochondrion morphogenesis	2/162	21/18670	0.0141027	0.0306597	0.0140865	BAX/BCL2L1	2
BP	GO:0070920	regulation of production of small RNA involved in gene silencing by RNA	2/162	21/18670	0.0141027	0.0306597	0.0140865	ESR1/EGFR	2
BP	GO:0071498	cellular response to fluid shear stress	2/162	21/18670	0.0141027	0.0306597	0.0140865	PTGS2/NFE2L2	2
BP	GO:0072111	cell proliferation involved in kidney development	2/162	21/18670	0.0141027	0.0306597	0.0140865	STAT1/MYC	2
BP	GO:1901739	regulation of myoblast fusion	2/162	21/18670	0.0141027	0.0306597	0.0140865	MAPK14/CXCL10	2
BP	GO:1902884	positive regulation of response to oxidative stress	2/162	21/18670	0.0141027	0.0306597	0.0140865	MMP3/SOD1	2
BP	GO:1903055	positive regulation of extracellular matrix organization	2/162	21/18670	0.0141027	0.0306597	0.0140865	RB1/IL6	2
BP	GO:1904886	beta-catenin destruction complex disassembly	2/162	21/18670	0.0141027	0.0306597	0.0140865	GSK3B/CAV1	2
BP	GO:0062014	negative regulation of small molecule metabolic process	4/162	107/18670	0.0141306	0.0307036	0.0141067	AKT1/SOD1/PARP1/PPARA	4
BP	GO:0034404	nucleobase-containing small molecule biosynthetic process	6/162	226/18670	0.014138	0.0307036	0.0141067	EIF6/HIF1A/IFNG/INSR/PPARA/HK2	6
BP	GO:0006275	regulation of DNA replication	4/162	108/18670	0.0145774	0.0315995	0.0145183	JUN/CCNA2/EGFR/CHEK2	4
BP	GO:0099565	chemical synaptic transmission, postsynaptic	4/162	108/18670	0.0145774	0.0315995	0.0145183	ADRB2/OPRM1/GSK3B/AKT1	4
BP	GO:0050954	sensory perception of mechanical stimulus	5/162	165/18670	0.0146117	0.0315995	0.0145183	CASP3/SOD1/ICAM1/BIRC5/COL1A1	5
BP	GO:0001658	branching involved in ureteric bud morphogenesis	3/162	59/18670	0.0146201	0.0315995	0.0145183	BCL2/VEGFA/MYC	3
BP	GO:0001885	endothelial cell development	3/162	59/18670	0.0146201	0.0315995	0.0145183	VEGFA/ICAM1/IL1B	3
BP	GO:0010656	negative regulation of muscle cell apoptotic process	3/162	59/18670	0.0146201	0.0315995	0.0145183	HMOX1/NFE2L2/HSF1	3
BP	GO:0031102	neuron projection regeneration	3/162	59/18670	0.0146201	0.0315995	0.0145183	BCL2/JUN/SPP1	3
BP	GO:0032732	positive regulation of interleukin-1 production	3/162	59/18670	0.0146201	0.0315995	0.0145183	CASP8/HSPB1/IFNG	3
BP	GO:0042130	negative regulation of T cell proliferation	3/162	59/18670	0.0146201	0.0315995	0.0145183	CASP3/IL10/ERBB2	3
BP	GO:0016236	macroautophagy	7/162	295/18670	0.0146672	0.0316679	0.0145497	ADRB2/CASP3/KDR/IL4/AKT1/HIF1A/HMOX1	7
BP	GO:0050768	negative regulation of neurogenesis	7/162	295/18670	0.0146672	0.0316679	0.0145497	SLC6A4/GSK3B/DRD3/IL6/IL1B/COL3A1/SPP1	7
BP	GO:0001818	negative regulation of cytokine production	7/162	296/18670	0.0149164	0.0321888	0.0147891	IL4/IL10/IL6/HMOX1/IFNG/GSTP1/HSF1	7
BP	GO:0014897	striated muscle hypertrophy	4/162	109/18670	0.0150331	0.0324063	0.014889	ADRA1A/PRKCA/PARP1/PPARA	4
BP	GO:0072009	nephron epithelium development	4/162	109/18670	0.0150331	0.0324063	0.014889	BCL2/VEGFA/STAT1/MYC	4
BP	GO:0002294	CD4-positive, alpha-beta T cell differentiation involved in immune response	3/162	60/18670	0.0152935	0.0329395	0.0151339	IL6/IL2/IFNG	3
BP	GO:0002052	positive regulation of neuroblast proliferation	2/162	22/18670	0.0154255	0.0329395	0.0151339	VEGFA/HIF1A	2
BP	GO:0009235	cobalamin metabolic process	2/162	22/18670	0.0154255	0.0329395	0.0151339	PRSS1/CTRB1	2
BP	GO:0023058	adaptation of signaling pathway	2/162	22/18670	0.0154255	0.0329395	0.0151339	ADRB2/DRD3	2
BP	GO:0030878	thyroid gland development	2/162	22/18670	0.0154255	0.0329395	0.0151339	MAPK1/RAF1	2
BP	GO:0032469	endoplasmic reticulum calcium ion homeostasis	2/162	22/18670	0.0154255	0.0329395	0.0151339	BCL2/BAX	2
BP	GO:0032727	positive regulation of interferon-alpha production	2/162	22/18670	0.0154255	0.0329395	0.0151339	STAT1/CHUK	2
BP	GO:0035584	calcium-mediated signaling using intracellular calcium source	2/162	22/18670	0.0154255	0.0329395	0.0151339	KDR/VCAM1	2
BP	GO:0042094	interleukin-2 biosynthetic process	2/162	22/18670	0.0154255	0.0329395	0.0151339	IL1B/IL1A	2
BP	GO:0043496	regulation of protein homodimerization activity	2/162	22/18670	0.0154255	0.0329395	0.0151339	BCL2/BAX	2
BP	GO:0044321	response to leptin	2/162	22/18670	0.0154255	0.0329395	0.0151339	CCNA2/CCND1	2
BP	GO:0045663	positive regulation of myoblast differentiation	2/162	22/18670	0.0154255	0.0329395	0.0151339	MAPK14/IGFBP3	2
BP	GO:0045723	positive regulation of fatty acid biosynthetic process	2/162	22/18670	0.0154255	0.0329395	0.0151339	PTGS2/IL1B	2
BP	GO:0051000	positive regulation of nitric-oxide synthase activity	2/162	22/18670	0.0154255	0.0329395	0.0151339	AKT1/HIF1A	2
BP	GO:0051195	negative regulation of cofactor metabolic process	2/162	22/18670	0.0154255	0.0329395	0.0151339	MMP3/PPARA	2
BP	GO:0060575	intestinal epithelial cell differentiation	2/162	22/18670	0.0154255	0.0329395	0.0151339	CDKN1A/HIF1A	2
BP	GO:0090312	positive regulation of protein deacetylation	2/162	22/18670	0.0154255	0.0329395	0.0151339	VEGFA/IFNG	2
BP	GO:1903589	positive regulation of blood vessel endothelial cell proliferation involved in sprouting angiogenesis	2/162	22/18670	0.0154255	0.0329395	0.0151339	VEGFA/HMOX1	2
BP	GO:0014896	muscle hypertrophy	4/162	111/18670	0.0159712	0.0340257	0.015633	ADRA1A/PRKCA/PARP1/PPARA	4
BP	GO:0002287	alpha-beta T cell activation involved in immune response	3/162	61/18670	0.0159842	0.0340257	0.015633	IL6/IL2/IFNG	3
BP	GO:0002293	alpha-beta T cell differentiation involved in immune response	3/162	61/18670	0.0159842	0.0340257	0.015633	IL6/IL2/IFNG	3
BP	GO:0010803	regulation of tumor necrosis factor-mediated signaling pathway	3/162	61/18670	0.0159842	0.0340257	0.015633	CASP8/GSTP1/CHUK	3
BP	GO:0034113	heterotypic cell-cell adhesion	3/162	61/18670	0.0159842	0.0340257	0.015633	IL10/IL1B/VCAM1	3
BP	GO:0048645	animal organ formation	3/162	61/18670	0.0159842	0.0340257	0.015633	AR/MAPK1/TP63	3
BP	GO:0060538	skeletal muscle organ development	5/162	169/18670	0.0160507	0.0341496	0.0156899	BCL2/MAPK14/FOS/RB1/CAV1	5
BP	GO:0002753	cytoplasmic pattern recognition receptor signaling pathway	3/162	62/18670	0.0166921	0.035422	0.0162745	CASP8/RELA/NFKBIA	3
BP	GO:0006521	regulation of cellular amino acid metabolic process	3/162	62/18670	0.0166921	0.035422	0.0162745	ODC1/NQO1/PSMD3	3
BP	GO:0010830	regulation of myotube differentiation	3/162	62/18670	0.0166921	0.035422	0.0162745	BCL2/MAPK14/CXCL10	3
BP	GO:0070059	intrinsic apoptotic signaling pathway in response to endoplasmic reticulum stress	3/162	62/18670	0.0166921	0.035422	0.0162745	BCL2/BAX/BCL2L1	3
BP	GO:0070265	necrotic cell death	3/162	62/18670	0.0166921	0.035422	0.0162745	BAX/CASP8/CAV1	3
BP	GO:0007530	sex determination	2/162	23/18670	0.0167994	0.0354471	0.0162861	AR/INSR	2
BP	GO:0032098	regulation of appetite	2/162	23/18670	0.0167994	0.0354471	0.0162861	OPRM1/PPARA	2
BP	GO:0032373	positive regulation of sterol transport	2/162	23/18670	0.0167994	0.0354471	0.0162861	PON1/NFKBIA	2
BP	GO:0032376	positive regulation of cholesterol transport	2/162	23/18670	0.0167994	0.0354471	0.0162861	PON1/NFKBIA	2
BP	GO:0036037	CD8-positive, alpha-beta T cell activation	2/162	23/18670	0.0167994	0.0354471	0.0162861	BCL2/IRF1	2
BP	GO:0061436	establishment of skin barrier	2/162	23/18670	0.0167994	0.0354471	0.0162861	TP63/CLDN4	2
BP	GO:0071157	negative regulation of cell cycle arrest	2/162	23/18670	0.0167994	0.0354471	0.0162861	CCND1/CHEK2	2
BP	GO:0072215	regulation of metanephros development	2/162	23/18670	0.0167994	0.0354471	0.0162861	STAT1/MYC	2
BP	GO:1901032	negative regulation of response to reactive oxygen species	2/162	23/18670	0.0167994	0.0354471	0.0162861	IL10/NFE2L2	2
BP	GO:1903206	negative regulation of hydrogen peroxide-induced cell death	2/162	23/18670	0.0167994	0.0354471	0.0162861	IL10/NFE2L2	2
BP	GO:2001039	negative regulation of cellular response to drug	2/162	23/18670	0.0167994	0.0354471	0.0162861	IL10/NFE2L2	2
BP	GO:0002223	stimulatory C-type lectin receptor signaling pathway	4/162	113/18670	0.0169454	0.0357366	0.0164191	RELA/RAF1/PSMD3/CHUK	4
BP	GO:0051262	protein tetramerization	5/162	172/18670	0.01719	0.0362337	0.0166475	ACHE/RXRA/TP63/ACACA/INSR	5
BP	GO:0007588	excretion	3/162	63/18670	0.0174175	0.0366188	0.0168244	ADRA1A/DRD3/HMOX1	3
BP	GO:0042982	amyloid precursor protein metabolic process	3/162	63/18670	0.0174175	0.0366188	0.0168244	CASP3/ACHE/IFNG	3
BP	GO:0090181	regulation of cholesterol metabolic process	3/162	63/18670	0.0174175	0.0366188	0.0168244	POR/SOD1/ACACA	3
BP	GO:1904377	positive regulation of protein localization to cell periphery	3/162	63/18670	0.0174175	0.0366188	0.0168244	EGFR/AKT1/IFNG	3
BP	GO:2000401	regulation of lymphocyte migration	3/162	63/18670	0.0174175	0.0366188	0.0168244	AKT1/CCL2/CXCL10	3
BP	GO:0030282	bone mineralization	4/162	114/18670	0.0174461	0.0366413	0.0168347	PTGS2/ADRB2/HIF1A/GJA1	4
BP	GO:0045446	endothelial cell differentiation	4/162	114/18670	0.0174461	0.0366413	0.0168347	KDR/VEGFA/ICAM1/IL1B	4
BP	GO:0016525	negative regulation of angiogenesis	5/162	173/18670	0.0175813	0.0368874	0.0169478	PPARG/STAT1/SERPINE1/CXCL10/E2F2	5
BP	GO:0055002	striated muscle cell development	5/162	173/18670	0.0175813	0.0368874	0.0169478	ADRA1A/BCL2/VEGFA/CCNB1/PPARA	5
BP	GO:2001252	positive regulation of chromosome organization	5/162	174/18670	0.0179786	0.0377014	0.0173218	VEGFA/MAPK1/RB1/IL1B/CCNB1	5
BP	GO:0035773	insulin secretion involved in cellular response to glucose stimulus	3/162	64/18670	0.0181602	0.0379036	0.0174147	ADRA2A/RAF1/HIF1A	3
BP	GO:0045669	positive regulation of osteoblast differentiation	3/162	64/18670	0.0181602	0.0379036	0.0174147	IL6/TP63/RUNX2	3
BP	GO:0045670	regulation of osteoclast differentiation	3/162	64/18670	0.0181602	0.0379036	0.0174147	IL4/FOS/IFNG	3
BP	GO:0048247	lymphocyte chemotaxis	3/162	64/18670	0.0181602	0.0379036	0.0174147	CCL2/CXCL11/CXCL10	3
BP	GO:0010640	regulation of platelet-derived growth factor receptor signaling pathway	2/162	24/18670	0.0182234	0.0379036	0.0174147	F7/F3	2
BP	GO:0033081	regulation of T cell differentiation in thymus	2/162	24/18670	0.0182234	0.0379036	0.0174147	SOD1/ERBB2	2
BP	GO:0034505	tooth mineralization	2/162	24/18670	0.0182234	0.0379036	0.0174147	COL1A1/PPARA	2
BP	GO:0042104	positive regulation of activated T cell proliferation	2/162	24/18670	0.0182234	0.0379036	0.0174147	IL2/IGF2	2
BP	GO:0042537	benzene-containing compound metabolic process	2/162	24/18670	0.0182234	0.0379036	0.0174147	GSTM1/GSTM2	2
BP	GO:0044346	fibroblast apoptotic process	2/162	24/18670	0.0182234	0.0379036	0.0174147	TP63/MYC	2
BP	GO:0050857	positive regulation of antigen receptor-mediated signaling pathway	2/162	24/18670	0.0182234	0.0379036	0.0174147	RELA/PRKCB	2
BP	GO:0050996	positive regulation of lipid catabolic process	2/162	24/18670	0.0182234	0.0379036	0.0174147	IL1B/PPARA	2
BP	GO:0051220	cytoplasmic sequestering of protein	2/162	24/18670	0.0182234	0.0379036	0.0174147	IL10/NFKBIA	2
BP	GO:0060343	trabecula formation	2/162	24/18670	0.0182234	0.0379036	0.0174147	MMP2/COL1A1	2
BP	GO:0071677	positive regulation of mononuclear cell migration	2/162	24/18670	0.0182234	0.0379036	0.0174147	SERPINE1/CXCL10	2
BP	GO:0086064	cell communication by electrical coupling involved in cardiac conduction	2/162	24/18670	0.0182234	0.0379036	0.0174147	CAV1/GJA1	2
BP	GO:0030900	forebrain development	8/162	381/18670	0.0182991	0.0380416	0.0174781	BAX/CASP3/GSK3B/SLC6A3/EGFR/HIF1A/COL3A1/E2F1	8
BP	GO:2000181	negative regulation of blood vessel morphogenesis	5/162	175/18670	0.0183817	0.0381939	0.0175481	PPARG/STAT1/SERPINE1/CXCL10/E2F2	5
BP	GO:0002220	innate immune response activating cell surface receptor signaling pathway	4/162	116/18670	0.018475	0.0383683	0.0176282	RELA/RAF1/PSMD3/CHUK	4
BP	GO:0034329	cell junction assembly	6/162	241/18670	0.0188036	0.0390111	0.0179235	BCL2/PRKCA/KDR/VEGFA/CAV1/GJA1	6
BP	GO:0038093	Fc receptor signaling pathway	6/162	241/18670	0.0188036	0.0390111	0.0179235	JUN/RELA/FOS/MAPK1/PSMD3/CHUK	6
BP	GO:0051187	cofactor catabolic process	3/162	65/18670	0.0189203	0.0392133	0.0180164	HMOX1/DUOX2/MPO	3
BP	GO:0060675	ureteric bud morphogenesis	3/162	65/18670	0.0189203	0.0392133	0.0180164	BCL2/VEGFA/MYC	3
BP	GO:0051153	regulation of striated muscle cell differentiation	4/162	117/18670	0.0190034	0.0393655	0.0180864	BCL2/MAPK14/PPARA/CXCL10	4
BP	GO:0002719	negative regulation of cytokine production involved in immune response	2/162	25/18670	0.0196966	0.0405164	0.0186152	IL10/HMOX1	2
BP	GO:0019054	modulation by virus of host process	2/162	25/18670	0.0196966	0.0405164	0.0186152	CASP8/BCL2L1	2
BP	GO:0031069	hair follicle morphogenesis	2/162	25/18670	0.0196966	0.0405164	0.0186152	BCL2/TP63	2
BP	GO:0032104	regulation of response to extracellular stimulus	2/162	25/18670	0.0196966	0.0405164	0.0186152	OPRM1/PPARA	2
BP	GO:0032107	regulation of response to nutrient levels	2/162	25/18670	0.0196966	0.0405164	0.0186152	OPRM1/PPARA	2
BP	GO:0045662	negative regulation of myoblast differentiation	2/162	25/18670	0.0196966	0.0405164	0.0186152	PPARD/CXCL10	2
BP	GO:0045672	positive regulation of osteoclast differentiation	2/162	25/18670	0.0196966	0.0405164	0.0186152	FOS/IFNG	2
BP	GO:0045830	positive regulation of isotype switching	2/162	25/18670	0.0196966	0.0405164	0.0186152	IL4/IL2	2
BP	GO:0050901	leukocyte tethering or rolling	2/162	25/18670	0.0196966	0.0405164	0.0186152	SELE/VCAM1	2
BP	GO:0051894	positive regulation of focal adhesion assembly	2/162	25/18670	0.0196966	0.0405164	0.0186152	KDR/VEGFA	2
BP	GO:0090025	regulation of monocyte chemotaxis	2/162	25/18670	0.0196966	0.0405164	0.0186152	SERPINE1/CXCL10	2
BP	GO:1903306	negative regulation of regulated secretory pathway	2/162	25/18670	0.0196966	0.0405164	0.0186152	ADRA2A/HMOX1	2
BP	GO:2000353	positive regulation of endothelial cell apoptotic process	2/162	25/18670	0.0196966	0.0405164	0.0186152	CCL2/CD40LG	2
BP	GO:0072171	mesonephric tubule morphogenesis	3/162	66/18670	0.0196978	0.0405164	0.0186152	BCL2/VEGFA/MYC	3
BP	GO:0030177	positive regulation of Wnt signaling pathway	5/162	179/18670	0.0200538	0.0412278	0.018942	EGFR/EGF/CAV1/COL1A1/PSMD3	5
BP	GO:0016079	synaptic vesicle exocytosis	4/162	119/18670	0.0200879	0.0412772	0.0189647	ADRA1A/CHRM2/GSK3B/PRKCB	4
BP	GO:0008544	epidermis development	9/162	464/18670	0.0201426	0.0413688	0.0190068	BCL2/CASP3/RELA/EGFR/TP63/SOD1/INSR/PPARA/PPARD	9
BP	GO:0051961	negative regulation of nervous system development	7/162	315/18670	0.0202426	0.0415532	0.0190915	SLC6A4/GSK3B/DRD3/IL6/IL1B/COL3A1/SPP1	7
BP	GO:0050851	antigen receptor-mediated signaling pathway	7/162	316/18670	0.0205553	0.042174	0.0193767	BCL2/BAX/RELA/MAPK1/PRKCB/PSMD3/CHUK	7
BP	GO:0051147	regulation of muscle cell differentiation	5/162	181/18670	0.020926	0.042908	0.019714	BCL2/MAPK14/PPARA/CXCL10/IGF2	5
BP	GO:0000086	G2/M transition of mitotic cell cycle	6/162	247/18670	0.020934	0.042908	0.019714	CCNA2/CCND1/CDKN1A/CCNB1/PSMD3/CHEK2	6
BP	GO:0002360	T cell lineage commitment	2/162	26/18670	0.021218	0.0431866	0.0198419	BCL2/IL6	2
BP	GO:0010460	positive regulation of heart rate	2/162	26/18670	0.021218	0.0431866	0.0198419	ADRA1A/ADRB1	2
BP	GO:0022011	myelination in peripheral nervous system	2/162	26/18670	0.021218	0.0431866	0.0198419	AKT1/SOD1	2
BP	GO:0032292	peripheral nervous system axon ensheathment	2/162	26/18670	0.021218	0.0431866	0.0198419	AKT1/SOD1	2
BP	GO:0033561	regulation of water loss via skin	2/162	26/18670	0.021218	0.0431866	0.0198419	TP63/CLDN4	2
BP	GO:0034114	regulation of heterotypic cell-cell adhesion	2/162	26/18670	0.021218	0.0431866	0.0198419	IL10/IL1B	2
[truncated: 564 more rows]
