# Supplementary material for: Determining the mechanism of pulsatilla decoction for treating gastric cancer: a network pharmacology-based study
Source: Front Oncol. 2023 Jun 9;13:1174848. doi: 10.3389/fonc.2023.1174848 (PMC10289198; doi:10.3389/fonc.2023.1174848)
Supplement: Supplementary Table 2 — KEGG analyze of PD anti-GC. [file Table_2.xlsx]

## Sheet: Sheet1
ID	Description	GeneRatio	BgRatio	pvalue	p.adjust	qvalue	geneID	Count
hsa05417	Lipid and atherosclerosis	37/153	215/8217	4.07494e-26	5.87431e-24	1.91394e-24	BCL2/BAX/CASP9/JUN/CASP3/CASP8/PRKCA/PPARG/MAPK14/GSK3B/RELA/NCF1/OLR1/RXRA/MMP9/CYP2B6/RXRB/MMP3/AKT1/BCL2L1/FOS/MAPK1/IL6/NFKBIA/MMP1/CYP1A1/ICAM1/IL1B/CCL2/SELE/VCAM1/CXCL8/NOS3/NFE2L2/CXCL2/CHUK/CD40LG	37
hsa05207	Chemical carcinogenesis - receptor activation	35/153	212/8217	4.66568e-24	3.91917e-22	1.27692e-22	PGR/ADRB2/BCL2/JUN/PRKCA/ESR1/AR/ESR2/RELA/RXRA/ADRB1/CYP3A4/CYP1A2/CYP2B6/RXRB/EGFR/AKT1/VEGFA/CCND1/FOS/MAPK1/EGF/RB1/RAF1/MYC/CYP1A1/PRKCB/BIRC5/CYP1B1/AHR/NR1I3/PPARA/E2F1/GSTM1/GSTM2	35
hsa04151	PI3K-Akt signaling pathway	30/153	354/8217	1.59032e-12	1.66983e-11	5.44055e-12	CHRM1/CHRM2/BCL2/CASP9/PRKCA/GSK3B/KDR/RELA/RXRA/IL4/EGFR/AKT1/VEGFA/CCND1/BCL2L1/CDKN1A/MAPK1/EGF/IL6/RAF1/ERBB2/MYC/NOS3/IL2/COL1A1/INSR/CHUK/SPP1/IGF2/ERBB3	30
hsa05418	Fluid shear stress and atherosclerosis	29/153	139/8217	5.57708e-23	3.51356e-21	1.14477e-21	BCL2/JUN/MAPK14/KDR/RELA/NCF1/MMP2/MMP9/AKT1/VEGFA/FOS/HMOX1/CAV1/ICAM1/IL1B/CCL2/SELE/VCAM1/NOS3/PLAT/THBD/IFNG/IL1A/GSTP1/NFE2L2/NQO1/CHUK/GSTM1/GSTM2	29
hsa05163	Human cytomegalovirus infection	29/153	225/8217	6.29813e-17	1.51765e-15	4.94474e-16	PTGS2/BAX/CASP9/CASP3/CASP8/PRKCA/MAPK14/GSK3B/RELA/EGFR/AKT1/VEGFA/CCND1/CDKN1A/MAPK1/RB1/IL6/ELK1/NFKBIA/RAF1/MYC/IL1B/CCL2/PTGER3/CXCL8/PRKCB/CHUK/E2F1/E2F2	29
hsa04933	AGE-RAGE signaling pathway in diabetic complications	28/153	100/8217	4.66215e-26	5.87431e-24	1.91394e-24	BCL2/BAX/JUN/CASP3/PRKCA/MAPK14/RELA/MMP2/AKT1/VEGFA/CCND1/MAPK1/IL6/STAT1/F3/ICAM1/IL1B/CCL2/SELE/VCAM1/CXCL8/PRKCB/NOS3/THBD/SERPINE1/COL1A1/IL1A/COL3A1	28
hsa05161	Hepatitis B	28/153	162/8217	7.44658e-20	3.75308e-18	1.22281e-18	BCL2/BAX/CASP9/JUN/CASP3/CASP8/PRKCA/MAPK14/CCNA2/RELA/MMP9/AKT1/FOS/CDKN1A/MAPK1/RB1/IL6/ELK1/NFKBIA/RAF1/STAT1/MYC/CXCL8/PRKCB/BIRC5/CHUK/E2F1/E2F2	28
hsa05167	Kaposi sarcoma-associated herpesvirus infection	28/153	194/8217	1.09993e-17	3.07981e-16	1.00345e-16	PTGS2/BAX/CASP9/JUN/CASP3/CASP8/MAPK14/GSK3B/RELA/AKT1/VEGFA/CCND1/FOS/CDKN1A/MAPK1/RB1/IL6/NFKBIA/RAF1/HIF1A/STAT1/MYC/ICAM1/CXCL8/CXCL2/CHUK/E2F1/E2F2	28
hsa05160	Hepatitis C	25/153	157/8217	6.62468e-17	1.51765e-15	4.94474e-16	BAX/CASP9/CASP3/CASP8/GSK3B/RELA/RXRA/EGFR/AKT1/CCND1/CDKN1A/MAPK1/EGF/RB1/NFKBIA/RAF1/STAT1/MYC/IFNG/CLDN4/PPARA/CXCL10/CHUK/E2F1/E2F2	25
hsa05205	Proteoglycans in cancer	24/153	205/8217	3.47467e-13	4.1696e-12	1.35852e-12	CASP3/PRKCA/ESR1/MAPK14/KDR/PLAU/MMP2/MMP9/EGFR/AKT1/VEGFA/CCND1/CDKN1A/MAPK1/ELK1/RAF1/HIF1A/ERBB2/CAV1/MYC/PRKCB/COL1A1/IGF2/ERBB3	24
hsa05208	Chemical carcinogenesis - reactive oxygen species	24/153	223/8217	2.22835e-12	2.15978e-11	7.03689e-12	JUN/MAPK14/RELA/NCF1/CYP1A2/EGFR/AKT1/VEGFA/FOS/MAPK1/EGF/NFKBIA/RAF1/SOD1/HIF1A/HMOX1/CYP1A1/CYP1B1/NFE2L2/NQO1/AHR/CHUK/GSTM1/GSTM2	24
hsa04010	MAPK signaling pathway	24/153	294/8217	7.72378e-10	4.14126e-09	1.34928e-09	JUN/CASP3/PRKCA/MAPK14/KDR/RELA/EGFR/AKT1/VEGFA/FOS/MAPK1/EGF/ELK1/RAF1/ERBB2/MYC/IL1B/PRKCB/HSPB1/IL1A/INSR/CHUK/IGF2/ERBB3	24
hsa05022	Pathways of neurodegeneration - multiple diseases	24/153	476/8217	6.77498e-06	1.89699e-05	6.18068e-06	PTGS2/CHRM3/CHRM1/BCL2/BAX/CASP9/CASP3/CASP8/PRKCA/NOS2/MAPK14/GSK3B/RELA/SLC6A3/CHRM5/BCL2L1/MAPK1/IL6/RAF1/SOD1/IL1B/PRKCB/IL1A/PSMD3	24
hsa05215	Prostate cancer	23/153	97/8217	1.05629e-19	4.4364e-18	1.44544e-18	BCL2/CASP9/AR/GSK3B/RELA/PLAU/MMP9/MMP3/EGFR/AKT1/CCND1/CDKN1A/MAPK1/EGF/RB1/NFKBIA/RAF1/ERBB2/PLAT/GSTP1/CHUK/E2F1/E2F2	23
hsa05225	Hepatocellular carcinoma	23/153	168/8217	3.8012e-14	5.04159e-13	1.64262e-13	BAX/PRKCA/GSK3B/EGFR/AKT1/CCND1/BCL2L1/CDKN1A/MAPK1/RB1/ELK1/RAF1/HMOX1/MYC/PRKCB/GSTP1/NFE2L2/NQO1/E2F1/E2F2/IGF2/GSTM1/GSTM2	23
hsa05169	Epstein-Barr virus infection	23/153	202/8217	2.04843e-12	2.06482e-11	6.72748e-12	BCL2/BAX/CASP9/JUN/CASP3/CASP8/MAPK14/CCNA2/RELA/AKT1/CCND1/CDKN1A/RB1/IL6/NFKBIA/STAT1/MYC/ICAM1/PSMD3/CXCL10/CHUK/E2F1/E2F2	23
hsa04657	IL-17 signaling pathway	22/153	94/8217	9.51209e-19	2.99631e-17	9.76241e-18	PTGS2/JUN/CASP3/CASP8/MAPK14/GSK3B/RELA/MMP9/IL4/MMP3/FOS/MAPK1/IL6/NFKBIA/MMP1/IL1B/CCL2/CXCL8/IFNG/CXCL2/CXCL10/CHUK	22
hsa04668	TNF signaling pathway	22/153	114/8217	8.03136e-17	1.68659e-15	5.49514e-16	PTGS2/JUN/CASP3/CASP8/MAPK14/RELA/MMP9/MMP3/AKT1/FOS/MAPK1/IL6/NFKBIA/ICAM1/IL1B/CCL2/SELE/VCAM1/CXCL2/CXCL10/CHUK/IRF1	22
hsa05164	Influenza A	22/153	171/8217	5.26879e-13	6.03516e-12	1.96634e-12	PRSS1/BAX/CASP9/CASP3/CASP8/PRKCA/RELA/AKT1/MAPK1/IL6/NFKBIA/RAF1/STAT1/ICAM1/IL1B/CCL2/CXCL8/PRKCB/IFNG/IL1A/CXCL10/CHUK	22
hsa05166	Human T-cell leukemia virus 1 infection	22/153	222/8217	1.03496e-10	6.68744e-10	2.17887e-10	BAX/JUN/CCNA2/CHEK1/RELA/AKT1/CCND1/BCL2L1/FOS/CDKN1A/MAPK1/RB1/IL6/ELK1/NFKBIA/MYC/ICAM1/IL2/CHEK2/CHUK/E2F1/E2F2	22
hsa05206	MicroRNAs in cancer	22/153	310/8217	5.49713e-08	2.03717e-07	6.6374e-08	PTGS2/BCL2/CASP3/PRKCA/PLAU/MMP9/EGFR/VEGFA/CCND1/CDKN1A/MAPK1/TP63/RAF1/ERBB2/HMOX1/MYC/PRKCB/CYP1B1/RASSF1/E2F1/E2F2/ERBB3	22
hsa05165	Human papillomavirus infection	22/153	331/8217	1.75359e-07	6.05349e-07	1.97231e-07	PTGS2/BAX/CASP3/CASP8/GSK3B/CCNA2/RELA/EGFR/AKT1/VEGFA/CCND1/CDKN1A/MAPK1/EGF/RB1/RAF1/STAT1/COL1A1/CHUK/SPP1/E2F1/IRF1	22
hsa04020	Calcium signaling pathway	21/153	240/8217	2.84511e-09	1.37878e-08	4.49228e-09	CHRM3/CHRM1/ADRA1A/CHRM2/ADRA1B/ADRB2/PRKCA/NOS2/KDR/ADRB1/CHRM5/ADRA1D/DRD5/EGFR/VEGFA/EGF/ERBB2/PTGER3/PRKCB/NOS3/ERBB3	21
hsa04066	HIF-1 signaling pathway	20/153	109/8217	6.2725e-15	9.87918e-14	3.21878e-14	BCL2/PRKCA/NOS2/RELA/EGFR/AKT1/VEGFA/CDKN1A/MAPK1/EGF/IL6/HIF1A/ERBB2/HMOX1/PRKCB/NOS3/SERPINE1/IFNG/INSR/HK2	20
hsa04218	Cellular senescence	20/153	156/8217	6.99752e-12	6.08061e-11	1.98115e-11	MAPK14/CCNA2/CHEK1/RELA/AKT1/CCND1/CDKN1A/MAPK1/RB1/IL6/RAF1/MYC/CXCL8/CCNB1/SERPINE1/IL1A/CHEK2/E2F1/E2F2/IGFBP3	20
hsa05222	Small cell lung cancer	19/153	92/8217	3.12062e-15	5.24264e-14	1.70813e-14	PTGS2/BCL2/BAX/CASP9/CASP3/NOS2/RELA/RXRA/RXRB/AKT1/CCND1/BCL2L1/CDKN1A/RB1/NFKBIA/MYC/CHUK/E2F1/E2F2	19
hsa01522	Endocrine resistance	19/153	98/8217	1.07526e-14	1.59392e-13	5.19321e-14	BCL2/BAX/JUN/ESR1/ESR2/MAPK14/MMP2/MMP9/EGFR/AKT1/CCND1/FOS/CDKN1A/MAPK1/RB1/RAF1/ERBB2/E2F1/E2F2	19
hsa05162	Measles	19/153	139/8217	7.68527e-12	6.45563e-11	2.10334e-11	BCL2/BAX/CASP9/JUN/CASP3/CASP8/GSK3B/RELA/AKT1/CCND1/BCL2L1/FOS/IL6/NFKBIA/STAT1/IL1B/IL2/IL1A/CHUK	19
hsa05224	Breast cancer	19/153	147/8217	2.11057e-11	1.5643e-10	5.09672e-11	PGR/BAX/JUN/ESR1/ESR2/GSK3B/EGFR/AKT1/CCND1/FOS/CDKN1A/MAPK1/EGF/RB1/RAF1/ERBB2/MYC/E2F1/E2F2	19
hsa05202	Transcriptional misregulation in cancer	19/153	193/8217	2.42678e-09	1.19911e-08	3.90689e-09	BAX/PPARG/CCNA2/RELA/RXRA/PLAU/MMP9/RXRB/MMP3/BCL2L1/CDKN1A/IL6/RUNX1T1/MYC/CXCL8/PLAT/MPO/RUNX2/IGFBP3	19
hsa05170	Human immunodeficiency virus 1 infection	19/153	212/8217	1.16346e-08	4.88652e-08	1.5921e-08	BCL2/BAX/CASP9/JUN/CASP3/CASP8/PRKCA/MAPK14/CHEK1/RELA/AKT1/BCL2L1/FOS/MAPK1/NFKBIA/RAF1/PRKCB/CCNB1/CHUK	19
hsa05171	Coronavirus disease - COVID-19	19/153	232/8217	5.05547e-08	1.90146e-07	6.19524e-08	JUN/PRKCA/MAPK14/RELA/MMP3/EGFR/FOS/MAPK1/IL6/NFKBIA/MMP1/STAT1/IL1B/CCL2/CXCL8/PRKCB/IL2/CXCL10/CHUK	19
hsa05010	Alzheimer disease	19/153	384/8217	8.73773e-05	0.00020388	6.64272e-05	PTGS2/CHRM3/CHRM1/CASP9/CASP3/CASP8/NOS2/GSK3B/RELA/CHRM5/AKT1/MAPK1/IL6/RAF1/IL1B/IL1A/PSMD3/INSR/CHUK	19
hsa05223	Non-small cell lung cancer	18/153	72/8217	4.61069e-16	8.93765e-15	2.91202e-15	BAX/CASP9/PRKCA/RXRA/RXRB/EGFR/AKT1/CCND1/CDKN1A/MAPK1/EGF/RB1/RAF1/ERBB2/PRKCB/RASSF1/E2F1/E2F2	18
hsa05212	Pancreatic cancer	18/153	76/8217	1.30895e-15	2.35611e-14	7.67657e-15	BAX/CASP9/RELA/EGFR/AKT1/VEGFA/CCND1/BCL2L1/CDKN1A/MAPK1/EGF/RB1/RAF1/STAT1/ERBB2/CHUK/E2F1/E2F2	18
hsa05142	Chagas disease	18/153	102/8217	3.13915e-13	3.95533e-12	1.28871e-12	JUN/CASP8/NOS2/MAPK14/RELA/AKT1/FOS/MAPK1/IL10/IL6/NFKBIA/IL1B/CCL2/CXCL8/IL2/SERPINE1/IFNG/CHUK	18
hsa04926	Relaxin signaling pathway	18/153	129/8217	1.99158e-11	1.52084e-10	4.95513e-11	JUN/PRKCA/NOS2/MAPK14/RELA/MMP2/MMP9/EGFR/AKT1/VEGFA/FOS/MAPK1/NFKBIA/RAF1/MMP1/NOS3/COL1A1/COL3A1	18
hsa05152	Tuberculosis	18/153	180/8217	5.13408e-09	2.2698e-08	7.39535e-09	BCL2/BAX/CASP9/CASP3/CASP8/NOS2/MAPK14/RELA/AKT1/MAPK1/IL10/IL6/RAF1/STAT1/IL1B/IFNG/IL1A/CTSD	18
hsa04510	Focal adhesion	18/153	201/8217	2.94577e-08	1.1599e-07	3.77911e-08	BCL2/JUN/PRKCA/GSK3B/KDR/EGFR/AKT1/VEGFA/CCND1/MAPK1/EGF/ELK1/RAF1/ERBB2/CAV1/PRKCB/COL1A1/SPP1	18
hsa05219	Bladder cancer	17/153	41/8217	1.62958e-19	5.86649e-18	1.91139e-18	MMP2/MMP9/EGFR/VEGFA/CCND1/CDKN1A/MAPK1/EGF/RB1/RAF1/MMP1/ERBB2/MYC/CXCL8/RASSF1/E2F1/E2F2	17
hsa05140	Leishmaniasis	17/153	77/8217	2.98257e-14	4.1756e-13	1.36047e-13	PTGS2/JUN/NOS2/MAPK14/RELA/NCF1/IL4/FOS/MAPK1/IL10/ELK1/NFKBIA/STAT1/IL1B/PRKCB/IFNG/IL1A	17
hsa04659	Th17 cell differentiation	17/153	108/8217	1.02425e-11	8.32614e-11	2.71278e-11	JUN/MAPK14/RELA/RXRA/IL4/RXRB/FOS/MAPK1/IL6/NFKBIA/HIF1A/STAT1/IL1B/IL2/IFNG/AHR/CHUK	17
hsa05145	Toxoplasmosis	17/153	112/8217	1.87524e-11	1.47675e-10	4.81148e-11	BCL2/CASP9/CASP3/CASP8/NOS2/MAPK14/RELA/AKT1/BCL2L1/MAPK1/IL10/NFKBIA/STAT1/IFNG/ALOX5/CHUK/CD40LG	17
hsa04210	Apoptosis	17/153	136/8217	4.39753e-10	2.70287e-09	8.80636e-10	BCL2/BAX/CASP9/JUN/CASP3/CASP8/RELA/AKT1/BCL2L1/FOS/MAPK1/NFKBIA/RAF1/BIRC5/PARP1/CHUK/CTSD	17
hsa05226	Gastric cancer	17/153	149/8217	1.85568e-09	9.35262e-09	3.04722e-09	BCL2/BAX/GSK3B/RXRA/RXRB/EGFR/AKT1/CCND1/CDKN1A/MAPK1/EGF/RB1/RAF1/ERBB2/MYC/E2F1/E2F2	17
hsa04932	Non-alcoholic fatty liver disease	17/153	155/8217	3.42811e-09	1.62997e-08	5.31068e-09	BAX/JUN/CASP3/CASP8/PPARG/MAPK14/GSK3B/RELA/RXRA/AKT1/FOS/IL6/IL1B/CXCL8/IL1A/INSR/PPARA	17
hsa05415	Diabetic cardiomyopathy	17/153	203/8217	1.95331e-07	6.65181e-07	2.16726e-07	PRKCA/MAPK14/GSK3B/RELA/NCF1/MMP2/MMP9/AKT1/PRKCB/NOS3/COL1A1/PARP1/SLC2A4/COL3A1/INSR/PPARA/CTSD	17
hsa05132	Salmonella infection	17/153	249/8217	3.437e-06	1.01897e-05	3.31995e-06	BCL2/BAX/JUN/CASP3/CASP8/MAPK14/RELA/AKT1/FOS/MAPK1/IL6/NFKBIA/RAF1/MYC/IL1B/CXCL8/CHUK	17
hsa04080	Neuroactive ligand-receptor interaction	17/153	367/8217	0.000455454	0.000948549	0.000309051	PRSS1/CHRM3/CHRM1/ADRA1A/CHRM2/ADRA1B/ADRB2/OPRM1/ADRA2A/ADRB1/CHRM5/OPRD1/ADRA1D/DRD5/DRD3/PTGER3/NR3C1	17
hsa01521	EGFR tyrosine kinase inhibitor resistance	16/153	79/8217	7.45858e-13	8.172e-12	2.66256e-12	BCL2/BAX/PRKCA/GSK3B/KDR/EGFR/AKT1/VEGFA/BCL2L1/MAPK1/EGF/IL6/RAF1/ERBB2/PRKCB/ERBB3	16
hsa05210	Colorectal cancer	16/153	86/8217	2.99084e-12	2.79145e-11	9.09497e-12	BCL2/BAX/CASP9/JUN/CASP3/GSK3B/EGFR/AKT1/CCND1/FOS/CDKN1A/MAPK1/EGF/RAF1/MYC/BIRC5	16
hsa04620	Toll-like receptor signaling pathway	16/153	104/8217	6.1654e-11	4.19914e-10	1.36814e-10	JUN/CASP8/MAPK14/RELA/AKT1/FOS/MAPK1/IL6/NFKBIA/STAT1/IL1B/CXCL8/CXCL11/CXCL10/CHUK/SPP1	16
hsa04625	C-type lectin receptor signaling pathway	16/153	104/8217	6.1654e-11	4.19914e-10	1.36814e-10	PTGS2/JUN/CASP8/MAPK14/RELA/AKT1/MAPK1/IL10/IL6/NFKBIA/RAF1/STAT1/IL1B/IL2/CHUK/IRF1	16
hsa04915	Estrogen signaling pathway	16/153	138/8217	4.52442e-09	2.1114e-08	6.87924e-09	PGR/NCOA2/OPRM1/BCL2/JUN/ESR1/ESR2/MMP2/MMP9/EGFR/AKT1/FOS/MAPK1/RAF1/NOS3/CTSD	16
hsa04936	Alcoholic liver disease	16/153	142/8217	6.88486e-09	2.94065e-08	9.58108e-09	CASP3/CASP8/MAPK14/GSK3B/RELA/ADH1C/AKT1/CCND1/IL6/NFKBIA/ACACA/IL1B/CXCL8/CXCL2/PPARA/CHUK	16
hsa04014	Ras signaling pathway	16/153	236/8217	7.42508e-06	2.03383e-05	6.62651e-06	PRKCA/KDR/RELA/EGFR/AKT1/VEGFA/BCL2L1/MAPK1/EGF/ELK1/RAF1/PRKCB/INSR/CHUK/RASSF1/IGF2	16
hsa01524	Platinum drug resistance	15/153	73/8217	3.22761e-12	2.90485e-11	9.46442e-12	BCL2/BAX/CASP9/CASP3/CASP8/AKT1/BCL2L1/CDKN1A/MAPK1/ERBB2/BIRC5/TOP2A/GSTP1/GSTM1/GSTM2	15
hsa04064	NF-kappa B signaling pathway	15/153	104/8217	6.45714e-10	3.616e-09	1.17814e-09	PTGS2/BCL2/RELA/PLAU/BCL2L1/NFKBIA/ICAM1/IL1B/VCAM1/CXCL8/PRKCB/PARP1/CXCL2/CHUK/CD40LG	15
hsa04660	T cell receptor signaling pathway	15/153	104/8217	6.45714e-10	3.616e-09	1.17814e-09	JUN/MAPK14/GSK3B/RELA/IL4/AKT1/FOS/MAPK1/IL10/NFKBIA/RAF1/IL2/IFNG/CHUK/CD40LG	15
hsa04919	Thyroid hormone signaling pathway	15/153	121/8217	5.57083e-09	2.42043e-08	7.88611e-09	NCOA2/CASP9/PRKCA/ESR1/GSK3B/RXRA/RXRB/AKT1/CCND1/MAPK1/RAF1/HIF1A/STAT1/MYC/PRKCB	15
hsa05135	Yersinia infection	15/153	137/8217	3.10128e-08	1.20234e-07	3.91741e-08	JUN/MAPK14/GSK3B/RELA/AKT1/FOS/MAPK1/IL10/IL6/NFKBIA/IL1B/CCL2/CXCL8/IL2/CHUK	15
hsa04630	JAK-STAT signaling pathway	15/153	166/8217	4.0099e-07	1.31233e-06	4.27576e-07	BCL2/IL4/EGFR/AKT1/CCND1/BCL2L1/CDKN1A/IL10/EGF/IL6/RAF1/STAT1/MYC/IL2/IFNG	15
hsa04621	NOD-like receptor signaling pathway	15/153	186/8217	1.72375e-06	5.36279e-06	1.74728e-06	BCL2/JUN/CASP8/MAPK14/RELA/BCL2L1/MAPK1/IL6/NFKBIA/STAT1/IL1B/CCL2/CXCL8/CXCL2/CHUK	15
hsa04062	Chemokine signaling pathway	15/153	192/8217	2.56839e-06	7.70518e-06	2.51046e-06	GSK3B/RELA/NCF1/AKT1/MAPK1/NFKBIA/RAF1/STAT1/CCL2/CXCL8/PRKCB/CXCL11/CXCL2/CXCL10/CHUK	15
hsa05130	Pathogenic Escherichia coli infection	15/153	197/8217	3.53765e-06	1.03661e-05	3.37744e-06	BAX/CASP9/JUN/CASP3/CASP8/MAPK14/RELA/FOS/MAPK1/IL6/NFKBIA/IL1B/CXCL8/CLDN4/CHUK	15
hsa05131	Shigellosis	15/153	247/8217	5.28867e-05	0.000130661	4.25714e-05	BCL2/BAX/JUN/MAPK14/GSK3B/RELA/EGFR/AKT1/BCL2L1/MAPK1/NFKBIA/IL1B/CXCL8/CHUK/HK2	15
hsa05220	Chronic myeloid leukemia	14/153	76/8217	8.42557e-11	5.58748e-10	1.82048e-10	BAX/RELA/AKT1/CCND1/BCL2L1/CDKN1A/MAPK1/RB1/NFKBIA/RAF1/MYC/CHUK/E2F1/E2F2	14
hsa04012	ErbB signaling pathway	14/153	85/8217	4.03408e-10	2.54147e-09	8.28047e-10	JUN/PRKCA/GSK3B/EGFR/AKT1/CDKN1A/MAPK1/EGF/ELK1/RAF1/ERBB2/MYC/PRKCB/ERBB3	14
hsa05235	PD-L1 expression and PD-1 checkpoint pathway in cancer	14/153	89/8217	7.60183e-10	4.14126e-09	1.34928e-09	JUN/MAPK14/RELA/EGFR/AKT1/FOS/MAPK1/EGF/NFKBIA/RAF1/HIF1A/STAT1/IFNG/CHUK	14
hsa05146	Amoebiasis	14/153	102/8217	4.81049e-09	2.16472e-08	7.05297e-09	CASP3/PRKCA/NOS2/RELA/IL10/IL6/IL1B/CXCL8/PRKCB/HSPB1/COL1A1/IFNG/COL3A1/CXCL2	14
hsa04380	Osteoclast differentiation	14/153	128/8217	9.28221e-08	3.29453e-07	1.07341e-07	JUN/PPARG/MAPK14/RELA/NCF1/AKT1/FOS/MAPK1/NFKBIA/STAT1/IL1B/IFNG/IL1A/CHUK	14
hsa04068	FoxO signaling pathway	14/153	131/8217	1.24527e-07	4.35846e-07	1.42005e-07	MAPK14/EGFR/AKT1/CCND1/CDKN1A/MAPK1/IL10/EGF/IL6/RAF1/CCNB1/SLC2A4/INSR/CHUK	14
hsa04024	cAMP signaling pathway	14/153	225/8217	7.30461e-05	0.000173657	5.65799e-05	CHRM1/CHRM2/ADRB2/JUN/RELA/ADRB1/DRD5/AKT1/FOS/MAPK1/NFKBIA/RAF1/PTGER3/PPARA	14
hsa04060	Cytokine-cytokine receptor interaction	14/153	295/8217	0.00116648	0.00224391	0.000731098	TNFSF15/IL4/IL10/IL6/IL1B/CCL2/CXCL8/IL2/IFNG/IL1A/CXCL11/CXCL2/CXCL10/CD40LG	14
hsa05213	Endometrial cancer	13/153	58/8217	2.97077e-11	2.13896e-10	6.96903e-11	BAX/CASP9/GSK3B/EGFR/AKT1/CCND1/CDKN1A/MAPK1/EGF/ELK1/RAF1/ERBB2/MYC	13
hsa04115	p53 signaling pathway	13/153	73/8217	6.38936e-10	3.616e-09	1.17814e-09	BCL2/BAX/CASP9/CASP3/CASP8/CHEK1/CCND1/BCL2L1/CDKN1A/CCNB1/SERPINE1/CHEK2/IGFBP3	13
hsa05214	Glioma	13/153	75/8217	9.08099e-10	4.76752e-09	1.55333e-09	BAX/PRKCA/EGFR/AKT1/CCND1/CDKN1A/MAPK1/EGF/RB1/RAF1/PRKCB/E2F1/E2F2	13
hsa05133	Pertussis	13/153	76/8217	1.0781e-09	5.54451e-09	1.80648e-09	JUN/CASP3/NOS2/MAPK14/RELA/FOS/MAPK1/IL10/IL6/IL1B/CXCL8/IL1A/IRF1	13
hsa05323	Rheumatoid arthritis	13/153	93/8217	1.39591e-08	5.76673e-08	1.87888e-08	JUN/MMP3/VEGFA/FOS/IL6/MMP1/ICAM1/IL1B/CCL2/CXCL8/IFNG/IL1A/CXCL2	13
hsa05020	Prion disease	13/153	273/8217	0.00169663	0.00321467	0.00104739	BAX/CASP9/CASP3/MAPK14/GSK3B/NCF1/MAPK1/IL6/SOD1/CAV1/IL1B/IL1A/PSMD3	13
hsa04370	VEGF signaling pathway	12/153	59/8217	5.93662e-10	3.56197e-09	1.16054e-09	PTGS2/CASP9/PRKCA/MAPK14/KDR/AKT1/VEGFA/MAPK1/RAF1/PRKCB/NOS3/HSPB1	12
hsa04917	Prolactin signaling pathway	12/153	70/8217	4.73135e-09	2.16472e-08	7.05297e-09	ESR1/ESR2/MAPK14/GSK3B/RELA/AKT1/CCND1/FOS/MAPK1/RAF1/STAT1/IRF1	12
hsa04726	Serotonergic synapse	12/153	115/8217	1.33492e-06	4.25822e-06	1.38739e-06	PTGS2/PTGS1/SLC6A4/CASP3/PRKCA/MAOB/MAOA/HTR3A/MAPK1/RAF1/PRKCB/ALOX5	12
hsa04071	Sphingolipid signaling pathway	12/153	119/8217	1.92675e-06	5.92124e-06	1.92923e-06	BCL2/BAX/PRKCA/MAPK14/RELA/OPRD1/AKT1/MAPK1/RAF1/PRKCB/NOS3/CTSD	12
hsa04921	Oxytocin signaling pathway	12/153	154/8217	2.77658e-05	7.28852e-05	2.37471e-05	PTGS2/JUN/PRKCA/EGFR/CCND1/FOS/CDKN1A/MAPK1/ELK1/RAF1/PRKCB/NOS3	12
hsa04022	cGMP-PKG signaling pathway	12/153	167/8217	6.17783e-05	0.000149693	4.87723e-05	ADRA1A/ADRA1B/ADRB2/ADRA2A/ADRB1/OPRD1/ADRA1D/AKT1/MAPK1/RAF1/NOS3/INSR	12
hsa05203	Viral carcinogenesis	12/153	204/8217	0.000407044	0.000854792	0.000278504	BAX/JUN/CASP3/CASP8/CCNA2/CHEK1/RELA/CCND1/CDKN1A/MAPK1/RB1/NFKBIA	12
hsa05221	Acute myeloid leukemia	11/153	67/8217	3.41163e-08	1.30262e-07	4.24414e-08	CCNA2/RELA/AKT1/CCND1/MAPK1/RAF1/RUNX1T1/MYC/MPO/PPARD/CHUK	11
hsa05218	Melanoma	11/153	72/8217	7.40748e-08	2.70534e-07	8.81439e-08	BAX/EGFR/AKT1/CCND1/CDKN1A/MAPK1/EGF/RB1/RAF1/E2F1/E2F2	11
hsa04658	Th1 and Th2 cell differentiation	11/153	92/8217	9.57099e-07	3.09217e-06	1.00747e-06	JUN/MAPK14/RELA/IL4/FOS/MAPK1/NFKBIA/STAT1/IL2/IFNG/CHUK	11
hsa04928	Parathyroid hormone synthesis, secretion and action	11/153	106/8217	3.95819e-06	1.14651e-05	3.73549e-06	BCL2/PRKCA/RXRA/RXRB/EGFR/FOS/CDKN1A/MAPK1/RAF1/PRKCB/RUNX2	11
hsa04725	Cholinergic synapse	11/153	113/8217	7.40257e-06	2.03383e-05	6.62651e-06	CHRM3/CHRM1/CHRM2/BCL2/PRKCA/ACHE/CHRM5/AKT1/FOS/MAPK1/PRKCB	11
hsa04110	Cell cycle	11/153	127/8217	2.26511e-05	6.00851e-05	1.95766e-05	GSK3B/CCNA2/CHEK1/CCND1/CDKN1A/RB1/MYC/CCNB1/CHEK2/E2F1/E2F2	11
hsa04728	Dopaminergic synapse	11/153	132/8217	3.25428e-05	8.36815e-05	2.72647e-05	PRKCA/MAPK14/GSK3B/MAOB/SLC6A3/MAOA/DRD5/DRD3/AKT1/FOS/PRKCB	11
hsa04015	Rap1 signaling pathway	11/153	210/8217	0.00182639	0.00342026	0.00111437	PRKCA/MAPK14/KDR/EGFR/AKT1/VEGFA/MAPK1/EGF/RAF1/PRKCB/INSR	11
hsa05144	Malaria	10/153	50/8217	2.02367e-08	8.09468e-08	2.63736e-08	IL10/IL6/ICAM1/IL1B/CCL2/SELE/VCAM1/CXCL8/IFNG/CD40LG	10
hsa05134	Legionellosis	10/153	57/8217	7.60869e-08	2.73913e-07	8.92447e-08	CASP9/CASP3/CASP8/RELA/IL6/NFKBIA/IL1B/CXCL8/CXCL2/HSF1	10
hsa05321	Inflammatory bowel disease	10/153	65/8217	2.77651e-07	9.32906e-07	3.03954e-07	JUN/RELA/IL4/IL10/IL6/STAT1/IL1B/IL2/IFNG/IL1A	10
hsa04662	B cell receptor signaling pathway	10/153	82/8217	2.53078e-06	7.68381e-06	2.5035e-06	JUN/GSK3B/RELA/AKT1/FOS/MAPK1/NFKBIA/RAF1/PRKCB/CHUK	10
hsa05231	Choline metabolism in cancer	10/153	98/8217	1.28433e-05	3.47438e-05	1.132e-05	JUN/PRKCA/EGFR/AKT1/FOS/MAPK1/EGF/RAF1/HIF1A/PRKCB	10
hsa04931	Insulin resistance	10/153	108/8217	3.02873e-05	7.86846e-05	2.56366e-05	GSK3B/RELA/AKT1/IL6/NFKBIA/PRKCB/NOS3/SLC2A4/INSR/PPARA	10
hsa04722	Neurotrophin signaling pathway	10/153	119/8217	6.98686e-05	0.000167685	5.46341e-05	BCL2/BAX/JUN/MAPK14/GSK3B/RELA/AKT1/MAPK1/NFKBIA/RAF1	10
hsa04935	Growth hormone synthesis, secretion and action	10/153	120/8217	7.50188e-05	0.00017668	5.75648e-05	PRKCA/MAPK14/GSK3B/AKT1/FOS/MAPK1/RAF1/STAT1/PRKCB/IGFBP3	10
hsa04261	Adrenergic signaling in cardiomyocytes	10/153	154/8217	0.000578093	0.00116543	0.000379716	ADRA1A/ADRA1B/ADRB2/BCL2/PRKCA/MAPK14/ADRB1/ADRA1D/AKT1/MAPK1	10
hsa05012	Parkinson disease	10/153	266/8217	0.0266039	0.0406315	0.0132383	BAX/CASP9/CASP3/MAOB/SLC6A3/MAOA/BCL2L1/SOD1/NFE2L2/PSMD3	10
hsa05143	African trypanosomiasis	9/153	37/8217	1.6944e-08	6.88693e-08	2.24386e-08	PRKCA/IL10/IL6/ICAM1/IL1B/SELE/VCAM1/PRKCB/IFNG	9
hsa05120	Epithelial cell signaling in Helicobacter pylori infection	9/153	70/8217	5.24634e-06	1.50236e-05	4.89491e-06	JUN/CASP3/MAPK14/RELA/EGFR/NFKBIA/CXCL8/CXCL2/CHUK	9
hsa00982	Drug metabolism - cytochrome P450	9/153	72/8217	6.65193e-06	1.88347e-05	6.13661e-06	MAOB/ADH1C/MAOA/CYP3A4/CYP1A2/CYP2B6/GSTP1/GSTM1/GSTM2	9
hsa00980	Metabolism of xenobiotics by cytochrome P450	9/153	78/8217	1.296e-05	3.47438e-05	1.132e-05	ADH1C/CYP3A4/CYP1A2/CYP2B6/CYP1A1/CYP1B1/GSTP1/GSTM1/GSTM2	9
hsa04912	GnRH signaling pathway	9/153	93/8217	5.39068e-05	0.000131889	4.29712e-05	JUN/PRKCA/MAPK14/MMP2/EGFR/MAPK1/ELK1/RAF1/PRKCB	9
hsa04670	Leukocyte transendothelial migration	9/153	114/8217	0.000260688	0.000571246	0.00018612	PRKCA/MAPK14/NCF1/MMP2/MMP9/ICAM1/VCAM1/PRKCB/CLDN4	9
hsa04910	Insulin signaling pathway	9/153	137/8217	0.00100262	0.00198944	0.000648189	GSK3B/AKT1/MAPK1/ELK1/RAF1/ACACA/SLC2A4/INSR/HK2	9
hsa04371	Apelin signaling pathway	9/153	139/8217	0.00111128	0.00215418	0.000701862	NOS2/AKT1/CCND1/MAPK1/RAF1/NOS3/PLAT/SERPINE1/SPP1	9
hsa04934	Cushing syndrome	9/153	155/8217	0.00236873	0.00429439	0.00139917	GSK3B/EGFR/CCND1/CDKN1A/MAPK1/RB1/AHR/E2F1/E2F2	9
hsa04613	Neutrophil extracellular trap formation	9/153	190/8217	0.00894233	0.0151239	0.0049276	PRKCA/MAPK14/RELA/NCF1/AKT1/MAPK1/RAF1/PRKCB/MPO	9
hsa04810	Regulation of actin cytoskeleton	9/153	229/8217	0.0270373	0.0410445	0.0133729	CHRM3/CHRM1/CHRM2/CHRM5/EGFR/AKT1/MAPK1/EGF/RAF1	9
hsa05216	Thyroid cancer	8/153	37/8217	2.93851e-07	9.74347e-07	3.17456e-07	BAX/PPARG/RXRA/RXRB/CCND1/CDKN1A/MAPK1/MYC	8
hsa04920	Adipocytokine signaling pathway	8/153	69/8217	3.84439e-05	9.68785e-05	3.15644e-05	RELA/RXRA/RXRB/AKT1/NFKBIA/SLC2A4/PPARA/CHUK	8
hsa05204	Chemical carcinogenesis - DNA adducts	8/153	69/8217	3.84439e-05	9.68785e-05	3.15644e-05	PTGS2/CYP3A4/CYP1A2/CYP1A1/CYP1B1/GSTP1/GSTM1/GSTM2	8
hsa05230	Central carbon metabolism in cancer	8/153	70/8217	4.27274e-05	0.000106607	3.47341e-05	EGFR/AKT1/MAPK1/RAF1/HIF1A/ERBB2/MYC/HK2	8
hsa04540	Gap junction	8/153	88/8217	0.000219306	0.000489073	0.000159347	PRKCA/ADRB1/EGFR/MAPK1/EGF/RAF1/GJA1/PRKCB	8
hsa04970	Salivary secretion	8/153	92/8217	0.000298283	0.000637011	0.000207547	CHRM3/ADRA1A/ADRA1B/ADRB2/PRKCA/ADRB1/ADRA1D/PRKCB	8
hsa04061	Viral protein interaction with cytokine and cytokine receptor	8/153	100/8217	0.000526112	0.00107789	0.000351191	IL10/IL6/CCL2/CXCL8/IL2/CXCL11/CXCL2/CXCL10	8
hsa04152	AMPK signaling pathway	8/153	121/8217	0.00183228	0.00342026	0.00111437	ADRA1A/PPARG/CCNA2/AKT1/CCND1/ACACA/SLC2A4/INSR	8
hsa04072	Phospholipase D signaling pathway	8/153	148/8217	0.00630134	0.0110273	0.00359287	PRKCA/EGFR/AKT1/MAPK1/EGF/RAF1/CXCL8/INSR	8
hsa04150	mTOR signaling pathway	8/153	156/8217	0.00856695	0.014587	0.00475265	PRKCA/GSK3B/AKT1/MAPK1/RAF1/PRKCB/INSR/CHUK	8
hsa04217	Necroptosis	8/153	159/8217	0.00955759	0.0159504	0.00519688	BCL2/BAX/CASP8/STAT1/IL1B/IFNG/IL1A/PARP1	8
hsa04215	Apoptosis - multiple species	7/153	32/8217	1.54034e-06	4.85207e-06	1.58087e-06	BCL2/BAX/CASP9/CASP3/CASP8/BCL2L1/BIRC5	7
hsa04923	Regulation of lipolysis in adipocytes	7/153	58/8217	9.1748e-05	0.000212115	6.91101e-05	PTGS2/PTGS1/ADRB2/ADRB1/AKT1/PTGER3/INSR	7
hsa05416	Viral myocarditis	7/153	60/8217	0.000114239	0.000261712	8.52695e-05	CASP9/CASP3/CASP8/CCND1/CAV1/ICAM1/CD40LG	7
hsa04929	GnRH secretion	7/153	64/8217	0.00017268	0.000392031	0.000127729	PRKCA/ESR2/AKT1/MAPK1/RAF1/PRKCB/SPP1	7
hsa04664	Fc epsilon RI signaling pathway	7/153	68/8217	0.000253249	0.000559814	0.000182395	PRKCA/MAPK14/IL4/AKT1/MAPK1/RAF1/ALOX5	7
hsa05031	Amphetamine addiction	7/153	69/8217	0.000277501	0.000597695	0.000194738	JUN/PRKCA/MAOB/SLC6A3/MAOA/FOS/PRKCB	7
hsa05211	Renal cell carcinoma	7/153	69/8217	0.000277501	0.000597695	0.000194738	JUN/AKT1/VEGFA/CDKN1A/MAPK1/RAF1/HIF1A	7
hsa04622	RIG-I-like receptor signaling pathway	7/153	71/8217	0.000331607	0.000702227	0.000228796	CASP8/MAPK14/RELA/NFKBIA/CXCL8/CXCL10/CHUK	7
hsa03320	PPAR signaling pathway	7/153	75/8217	0.000465152	0.000960806	0.000313045	PPARG/OLR1/RXRA/RXRB/MMP1/PPARA/PPARD	7
hsa04914	Progesterone-mediated oocyte maturation	7/153	102/8217	0.00285135	0.00509603	0.00166036	PGR/MAPK14/CCNA2/AKT1/MAPK1/RAF1/CCNB1	7
hsa04611	Platelet activation	7/153	124/8217	0.00828892	0.0143069	0.0046614	PTGS1/MAPK14/AKT1/MAPK1/NOS3/COL1A1/COL3A1	7
hsa04650	Natural killer cell mediated cytotoxicity	7/153	131/8217	0.0110402	0.0180121	0.00586859	CASP3/PRKCA/MAPK1/RAF1/ICAM1/PRKCB/IFNG	7
hsa04270	Vascular smooth muscle contraction	7/153	134/8217	0.0124024	0.0200346	0.00652756	ADRA1A/ADRA1B/PRKCA/ADRA1D/MAPK1/RAF1/PRKCB	7
hsa04140	Autophagy - animal	7/153	141/8217	0.0160466	0.0257564	0.0083918	BCL2/AKT1/BCL2L1/MAPK1/RAF1/HIF1A/CTSD	7
hsa04310	Wnt signaling pathway	7/153	170/8217	0.0392732	0.0578763	0.0188569	JUN/PRKCA/GSK3B/CCND1/MYC/PRKCB/PPARD	7
hsa04623	Cytosolic DNA-sensing pathway	6/153	66/8217	0.00136726	0.00261023	0.00085045	RELA/IL6/NFKBIA/IL1B/CXCL10/CHUK	6
hsa04610	Complement and coagulation cascades	6/153	86/8217	0.00522208	0.00926735	0.00301944	F7/PLAU/F3/PLAT/THBD/SERPINE1	6
hsa04666	Fc gamma R-mediated phagocytosis	6/153	97/8217	0.00929523	0.015616	0.00508791	PRKCA/NCF1/AKT1/MAPK1/RAF1/PRKCB	6
hsa01523	Antifolate resistance	5/153	30/8217	0.000205101	0.000461477	0.000150356	RELA/IL6/IL1B/ABCG2/CHUK	5
hsa04960	Aldosterone-regulated sodium reabsorption	5/153	37/8217	0.000564901	0.00114802	0.000374043	PRKCA/NR3C2/MAPK1/PRKCB/INSR	5
hsa05330	Allograft rejection	5/153	38/8217	0.000640834	0.00128167	0.000417586	IL4/IL10/IL2/IFNG/CD40LG	5
hsa00380	Tryptophan metabolism	5/153	42/8217	0.00102304	0.00199849	0.000651137	MAOB/MAOA/CYP1A2/CYP1A1/CYP1B1	5
hsa05332	Graft-versus-host disease	5/153	42/8217	0.00102304	0.00199849	0.000651137	IL6/IL1B/IL2/IFNG/IL1A	5
hsa04672	Intestinal immune network for IgA production	5/153	49/8217	0.00206597	0.00380018	0.00123815	IL4/IL10/IL6/IL2/CD40LG	5
hsa05030	Cocaine addiction	5/153	49/8217	0.00206597	0.00380018	0.00123815	JUN/MAOB/RELA/SLC6A3/MAOA	5
hsa00330	Arginine and proline metabolism	5/153	50/8217	0.0022616	0.00412988	0.00134558	NOS2/MAOB/MAOA/ODC1/NOS3	5
hsa04913	Ovarian steroidogenesis	5/153	51/8217	0.00247039	0.00444671	0.0014488	PTGS2/CYP1A1/CYP1B1/ALOX5/INSR	5
hsa00590	Arachidonic acid metabolism	5/153	61/8217	0.00539324	0.00950417	0.0030966	PTGS2/PTGS1/LTA4H/CYP2B6/ALOX5	5
hsa00830	Retinol metabolism	5/153	68/8217	0.00852054	0.014587	0.00475265	ADH1C/CYP3A4/CYP1A2/CYP2B6/CYP1A1	5
hsa04137	Mitophagy - animal	5/153	72/8217	0.010781	0.017757	0.00578549	JUN/RELA/BCL2L1/HIF1A/E2F1	5
hsa00983	Drug metabolism - other enzymes	5/153	80/8217	0.0164667	0.0262633	0.00855696	CYP3A4/MPO/GSTP1/GSTM1/GSTM2	5
hsa04211	Longevity regulating pathway	5/153	89/8217	0.0249182	0.0385239	0.0125516	BAX/PPARG/RELA/AKT1/INSR	5
hsa04916	Melanogenesis	5/153	101/8217	0.0399195	0.0584866	0.0190558	PRKCA/GSK3B/MAPK1/RAF1/PRKCB	5
hsa04972	Pancreatic secretion	5/153	102/8217	0.0413716	0.0602639	0.0196349	PRSS1/CHRM3/PRKCA/CTRB1/PRKCB	5
hsa04940	Type I diabetes mellitus	4/153	43/8217	0.00811624	0.0141055	0.00459576	IL1B/IL2/IFNG/IL1A	4
hsa04930	Type II diabetes mellitus	4/153	46/8217	0.0102817	0.0170459	0.00555382	MAPK1/SLC2A4/INSR/HK2	4
hsa04973	Carbohydrate digestion and absorption	4/153	47/8217	0.0110788	0.0180121	0.00586859	AKT1/PRKCB/MGAM/HK2	4
hsa05320	Autoimmune thyroid disease	4/153	53/8217	0.0166986	0.0264658	0.00862293	IL4/IL10/IL2/CD40LG	4
hsa00480	Glutathione metabolism	4/153	57/8217	0.0212824	0.0331059	0.0107864	ODC1/GSTP1/GSTM1/GSTM2	4
hsa04730	Long-term depression	4/153	60/8217	0.0251798	0.038691	0.0126061	PRKCA/MAPK1/RAF1/PRKCB	4
hsa00140	Steroid hormone biosynthesis	4/153	62/8217	0.028002	0.0422546	0.0137672	CYP3A4/CYP1A2/CYP1A1/CYP1B1	4
hsa04720	Long-term potentiation	4/153	67/8217	0.0358546	0.0531492	0.0173168	PRKCA/MAPK1/RAF1/PRKCB	4
hsa04520	Adherens junction	4/153	71/8217	0.0429653	0.0622256	0.020274	EGFR/MAPK1/ERBB2/INSR	4
hsa00052	Galactose metabolism	3/153	31/8217	0.0194319	0.0304151	0.00990969	AKR1B1/MGAM/HK2	3
hsa05310	Asthma	3/153	31/8217	0.0194319	0.0304151	0.00990969	IL4/IL10/CD40LG	3
hsa00350	Tyrosine metabolism	3/153	36/8217	0.0288622	0.0432934	0.0141056	MAOB/ADH1C/MAOA	3
hsa00360	Phenylalanine metabolism	2/153	16/8217	0.0348418	0.0519535	0.0169272	MAOB/MAOA	2
